# Supplementary material for: Fecal microbiota composition, serum metabolomics, and markers of inflammation in dogs fed a raw meat-based diet compared to those on a kibble diet
Source: Front Vet Sci. 2024 Apr 17;11:1328513. doi: 10.3389/fvets.2024.1328513 (PMC11061498; doi:10.3389/fvets.2024.1328513)
Supplement: Supplementary file 11 [file Table_5.XLSX]

## Sheet: RAW-vs-KIBBLE.test
Taxa	avg(RAW)	sd(RAW)	avg(KIBBLE)	sd(KIBBLE)	p.value	q.values	interval lower	interval upper
k__Bacteria;p__Firmicutes;	0.340169	0.149472	0.605065	0.157369	4.34194e-08	7.33497e-07	-0.347977	-0.181814
k__Bacteria;p__Bacteroidetes;	0.251861	0.162068	0.182646	0.117696	0.0753021	0.250733	-0.00732508	0.145755
k__Bacteria;p__Fusobacteria;	0.262825	0.128245	0.0938905	0.0810085	4.71504e-07	3.98262e-06	0.110923	0.226947
k__Bacteria;p__Actinobacteria;	0.0960173	0.0898785	0.0813369	0.0989042	0.567461	0.383451	-0.0365088	0.0658695
k__Bacteria;p__Proteobacteria;	0.0444263	0.0290884	0.0346291	0.0414139	0.316824	0.250733	-0.00968613	0.0292806
k__Bacteria;p__unidentified_Bacteria;	0.00365524	0.00595511	0.00186164	0.00299537	0.163767	0.250733	-0.000761655	0.00434886
k__Bacteria;p__Verrucomicrobia;	0.00017815	0.000840021	1.69209e-05	5.23637e-05	0.319707	0.250733	-0.00016503	0.000487489
k__Bacteria;p__Deferribacteres;	0.000185143	0.000608865	3.28058e-05	0.000101788	0.202259	0.250733	-8.65411e-05	0.000391216
k__Bacteria;p__Tenericutes;	0.000168493	0.000183199	0.000200979	0.000542748	0.76976	0.481621	-0.000256724	0.000191754
k__Bacteria;p__Cyanobacteria;	0.000119877	0.000351141	0.000114993	0.000224575	0.951092	0.554037	-0.00015451	0.000164278
k__Bacteria;p__Spirochaetes;	3.7628e-05	0.000159516	6.56116e-06	2.25162e-05	0.316392	0.250733	-3.1307e-05	9.34406e-05
k__Bacteria;p__Acidobacteria;	4.82837e-05	0.000111944	3.90216e-05	3.96449e-05	0.683046	0.443804	-3.64472e-05	5.49714e-05
k__Bacteria;p__Lentisphaerae;	2.26434e-05	0.000102339	6.90648e-07	3.58871e-06	0.266591	0.250733	-1.77507e-05	6.16562e-05
k__Archaea;p__Euryarchaeota;	1.09887e-05	3.14963e-05	2.41727e-05	8.91029e-05	0.472886	0.34733	-5.01488e-05	2.37808e-05
k__Bacteria;p__Planctomycetes;	2.46413e-05	5.6299e-05	4.14389e-06	1.1944e-05	0.0695775	0.250733	-1.74806e-06	4.2743e-05
k__Bacteria;p__Melainabacteria;	1.19877e-05	5.11852e-05	1.03597e-06	3.95009e-06	0.268833	0.250733	-8.94569e-06	3.08491e-05
k__Bacteria;p__Thermotogae;	0	0	3.79856e-06	1.97379e-05	0.326527	0.250733	-1.16066e-05	4.0095e-06
k__Bacteria;p__Chloroflexi;	1.46516e-05	2.1296e-05	3.10792e-06	5.78234e-06	0.00949728	0.0534801	3.02862e-06	2.00588e-05
k__Bacteria;p__Armatimonadetes;	1.33196e-06	7.04809e-06	0	0	0.326189	0.250733	-1.401e-06	4.06493e-06
k__Bacteria;p__Gemmatimonadetes;	4.99487e-06	1.03022e-05	5.17986e-06	9.79022e-06	0.945819	0.554037	-5.61926e-06	5.24927e-06
k__Bacteria;p__Deinococcus-Thermus;	1.33196e-06	5.50975e-06	0	0	0.21171	0.250733	-8.04493e-07	3.46842e-06
k__Bacteria;p__Rokubacteria;	0	0	1.72662e-06	6.35376e-06	0.169795	0.250733	-4.24008e-06	7.86844e-07
k__Archaea;p__Thaumarchaeota;	2.66393e-06	6.645e-06	1.03597e-06	3.95009e-06	0.273425	0.250733	-1.33006e-06	4.58597e-06
k__Bacteria;p__Fibrobacteres;	6.65982e-07	3.52405e-06	0	0	0.326189	0.250733	-7.005e-07	2.03246e-06
k__Bacteria;p__Synergistetes;	6.65982e-07	2.4453e-06	1.3813e-06	4.97665e-06	0.505283	0.355662	-2.86892e-06	1.43829e-06
k__Bacteria;p__Kiritimatiellaeota;	3.32991e-07	1.76202e-06	0	0	0.326189	0.250733	-3.5025e-07	1.01623e-06
k__Bacteria;p__Nitrospirae;	3.32991e-07	1.76202e-06	0	0	0.326189	0.250733	-3.5025e-07	1.01623e-06
k__Bacteria;p__Elusimicrobia;	3.32991e-07	1.76202e-06	0	0	0.326189	0.250733	-3.5025e-07	1.01623e-06
Others	0.00021045	0.000347609	0.000113612	0.000249407	0.239675	0.250733	-6.66568e-05	0.000260334
