# Supplementary material for: Fecal microbiota composition, serum metabolomics, and markers of inflammation in dogs fed a raw meat-based diet compared to those on a kibble diet
Source: Front Vet Sci. 2024 Apr 17;11:1328513. doi: 10.3389/fvets.2024.1328513 (PMC11061498; doi:10.3389/fvets.2024.1328513)
Supplement: Supplementary file 12 [file Table_6.XLSX]

## Sheet: RAW-vs-KIBBLE.test
Taxa	avg(RAW)	sd(RAW)	avg(KIBBLE)	sd(KIBBLE)	p.value	q.values	interval lower	interval upper
k__Bacteria;p__Firmicutes;c__Erysipelotrichia;	0.0569864	0.0442309	0.311491	0.173068	3.4298e-08	7.10196e-07	-0.324709	-0.184299
k__Bacteria;p__Bacteroidetes;c__Bacteroidia;	0.25186	0.162069	0.182643	0.117695	0.0752941	0.219648	-0.00732315	0.145758
k__Bacteria;p__Firmicutes;c__Clostridia;	0.240686	0.127082	0.235899	0.0997307	0.876893	0.442866	-0.0569357	0.0665086
k__Bacteria;p__Fusobacteria;c__Fusobacteriia;	0.262825	0.128245	0.0938905	0.0810085	4.71504e-07	4.88163e-06	0.110923	0.226947
k__Bacteria;p__Actinobacteria;c__Coriobacteriia;	0.0934609	0.0892668	0.0764523	0.0986593	0.506034	0.299379	-0.0339571	0.0679743
k__Bacteria;p__Proteobacteria;c__Gammaproteobacteria;	0.0398454	0.0214158	0.0335703	0.0411396	0.484581	0.299379	-0.0117131	0.0242631
k__Bacteria;p__Firmicutes;c__Negativicutes;	0.0240343	0.0263169	0.0480083	0.0572549	0.0549763	0.219648	-0.0484866	0.000538559
k__Bacteria;p__Proteobacteria;c__Deltaproteobacteria;	0.00444809	0.0204516	0.000956548	0.00158561	0.375679	0.272994	-0.00445884	0.0114419
k__Bacteria;p__Firmicutes;c__Bacilli;	0.0177058	0.017986	0.00932513	0.00906821	0.0341211	0.219648	0.000659664	0.0161017
k__Bacteria;p__Actinobacteria;c__unidentified_Actinobacteria;	0.0025304	0.00806329	0.00487252	0.0135915	0.443443	0.299379	-0.00845127	0.00376702
k__Bacteria;p__unidentified_Bacteria;c__unidentified_Bacteria;	0.00365524	0.00595511	0.00186164	0.00299537	0.163767	0.270451	-0.000761655	0.00434886
k__Bacteria;p__Verrucomicrobia;c__Verrucomicrobiae;	0.00017815	0.000840021	1.69209e-05	5.23637e-05	0.319707	0.270451	-0.00016503	0.000487489
k__Bacteria;p__Deferribacteres;c__unidentified_Deferribacteres;	0.000185143	0.000608865	3.28058e-05	0.000101788	0.202259	0.270451	-8.65411e-05	0.000391216
k__Bacteria;p__Tenericutes;c__Mollicutes;	0.000168493	0.000183199	0.000200979	0.000542748	0.76976	0.408696	-0.000256724	0.000191754
k__Bacteria;p__Cyanobacteria;c__unidentified_Cyanobacteria;	0.000119877	0.000351141	0.000114993	0.000224575	0.951092	0.457998	-0.00015451	0.000164278
k__Bacteria;p__Spirochaetes;c__unidentified_Spirochaetes;	3.7628e-05	0.000159516	3.10792e-06	1.00153e-05	0.263084	0.270451	-2.74365e-05	9.64766e-05
k__Bacteria;p__Proteobacteria;c__Alphaproteobacteria;	0.000102561	0.000156613	6.45756e-05	7.15202e-05	0.251769	0.270451	-2.80876e-05	0.000104059
k__Bacteria;p__Lentisphaerae;c__Lentisphaeria;	2.26434e-05	0.000102339	6.90648e-07	3.58871e-06	0.266591	0.270451	-1.77507e-05	6.16562e-05
k__Bacteria;p__Acidobacteria;c__Acidobacteriia;	3.92929e-05	8.66641e-05	2.90072e-05	2.94086e-05	0.5568	0.320263	-2.49553e-05	4.55268e-05
k__Archaea;p__Euryarchaeota;c__Methanobacteria;	1.09887e-05	3.14963e-05	2.41727e-05	8.91029e-05	0.472886	0.299379	-5.01488e-05	2.37808e-05
k__Bacteria;p__Planctomycetes;c__Planctomycetacia;	2.26434e-05	5.5505e-05	3.45324e-06	1.1892e-05	0.0841271	0.219648	-2.74978e-06	4.11301e-05
k__Bacteria;p__Melainabacteria;c__unidentified_Melainabacteria;	9.98973e-06	5.10638e-05	0	0	0.309764	0.270451	-9.81073e-06	2.97902e-05
k__Bacteria;p__Actinobacteria;c__Thermoleophilia;	9.98973e-06	2.90363e-05	4.83454e-06	1.01382e-05	0.382332	0.272994	-6.68427e-06	1.69947e-05
k__Bacteria;p__Actinobacteria;c__Acidimicrobiia;	8.65777e-06	2.88136e-05	4.48921e-06	1.37737e-05	0.495326	0.299379	-8.08088e-06	1.6418e-05
k__Bacteria;p__Thermotogae;c__unidentified_Thermotogae;	0	0	3.79856e-06	1.97379e-05	0.326527	0.270451	-1.16066e-05	4.0095e-06
k__Bacteria;p__Spirochaetes;c__Spirochaetia;	0	0	3.45324e-06	1.46621e-05	0.232001	0.270451	-9.25338e-06	2.3469e-06
k__Bacteria;p__Acidobacteria;c__unidentified_Acidobacteria;	3.6629e-06	1.30234e-05	1.03597e-06	2.98599e-06	0.306951	0.270451	-2.53519e-06	7.78905e-06
k__Bacteria;p__Chloroflexi;c__Anaerolineae;	4.32888e-06	9.31758e-06	6.90648e-07	2.48832e-06	0.0550499	0.219648	-8.36624e-08	7.36013e-06
k__Bacteria;p__Acidobacteria;c__Holophagae;	2.33094e-06	8.65207e-06	2.76259e-06	9.9533e-06	0.864586	0.442866	-5.48672e-06	4.62341e-06
k__Bacteria;p__Gemmatimonadetes;c__unidentified_Gemmatimonadetes;	4.99487e-06	1.03022e-05	5.17986e-06	9.79022e-06	0.945819	0.457998	-5.61926e-06	5.24927e-06
k__Bacteria;p__Chloroflexi;c__Ktedonobacteria;	3.99589e-06	1.02855e-05	1.3813e-06	4.25205e-06	0.223042	0.270451	-1.66168e-06	6.89087e-06
k__Bacteria;p__Armatimonadetes;c__Fimbriimonadia;	1.33196e-06	7.04809e-06	0	0	0.326189	0.270451	-1.401e-06	4.06493e-06
k__Bacteria;p__Actinobacteria;c__Rubrobacteria;	2.33094e-06	7.87271e-06	1.3813e-06	5.6084e-06	0.607732	0.340111	-2.7444e-06	4.64368e-06
k__Bacteria;p__Deinococcus-Thermus;c__Deinococci;	1.33196e-06	5.50975e-06	0	0	0.21171	0.270451	-8.04493e-07	3.46842e-06
k__Bacteria;p__Bacteroidetes;c__Ignavibacteria;	9.98973e-07	3.88119e-06	2.41727e-06	6.63968e-06	0.341295	0.270792	-4.39248e-06	1.55589e-06
k__Bacteria;p__Actinobacteria;c__Nitriliruptoria;	1.99795e-06	6.39815e-06	6.90648e-07	3.58871e-06	0.353093	0.270792	-1.50136e-06	4.11595e-06
k__Archaea;p__Thaumarchaeota;c__Nitrososphaeria;	6.65982e-07	2.4453e-06	1.03597e-06	3.95009e-06	0.679554	0.370297	-2.16399e-06	1.42401e-06
k__Bacteria;p__Synergistetes;c__Synergistia;	6.65982e-07	2.4453e-06	1.3813e-06	4.97665e-06	0.505283	0.299379	-2.86892e-06	1.43829e-06
k__Bacteria;p__Fibrobacteres;c__Fibrobacteria;	6.65982e-07	3.52405e-06	0	0	0.326189	0.270451	-7.005e-07	2.03246e-06
k__Bacteria;p__Kiritimatiellaeota;c__Kiritimatiellae;	3.32991e-07	1.76202e-06	0	0	0.326189	0.270451	-3.5025e-07	1.01623e-06
k__Bacteria;p__Bacteroidetes;c__Rhodothermia;	0	0	6.90648e-07	2.48832e-06	0.161179	0.270451	-1.675e-06	2.937e-07
k__Bacteria;p__Nitrospirae;c__Nitrospira;	3.32991e-07	1.76202e-06	0	0	0.326189	0.270451	-3.5025e-07	1.01623e-06
Others	0.00101629	0.00142855	0.000504173	0.000530994	0.0848608	0.219648	-7.4173e-05	0.0010984
