# Supplementary material for: Fecal microbiota composition, serum metabolomics, and markers of inflammation in dogs fed a raw meat-based diet compared to those on a kibble diet
Source: Front Vet Sci. 2024 Apr 17;11:1328513. doi: 10.3389/fvets.2024.1328513 (PMC11061498; doi:10.3389/fvets.2024.1328513)
Supplement: Supplementary file 13 [file Table_7.XLSX]

## Sheet: RAW-vs-KIBBLE.test
Taxa	avg(RAW)	sd(RAW)	avg(KIBBLE)	sd(KIBBLE)	p.value	q.values	interval lower	interval upper
k__Bacteria;p__Firmicutes;c__Erysipelotrichia;o__Erysipelotrichales;	0.0569864	0.0442309	0.311491	0.173068	3.4298e-08	1.40929e-06	-0.324709	-0.184299
k__Bacteria;p__Bacteroidetes;c__Bacteroidia;o__Bacteroidales;	0.251794	0.161966	0.182627	0.117698	0.075385	0.285656	-0.00734233	0.145676
k__Bacteria;p__Firmicutes;c__Clostridia;o__Clostridiales;	0.24068	0.127081	0.235898	0.0997287	0.877009	0.434169	-0.0569394	0.0665031
k__Bacteria;p__Fusobacteria;c__Fusobacteriia;o__Fusobacteriales;	0.262825	0.128245	0.0938905	0.0810085	4.71504e-07	9.68697e-06	0.110923	0.226947
k__Bacteria;p__Actinobacteria;c__Coriobacteriia;o__Coriobacteriales;	0.0934609	0.0892668	0.0764523	0.0986593	0.506034	0.324887	-0.0339571	0.0679743
k__Bacteria;p__Proteobacteria;c__Gammaproteobacteria;o__Enterobacteriales;	0.0174451	0.0181837	0.0140022	0.0404259	0.688032	0.376947	-0.0138093	0.020695
k__Bacteria;p__Firmicutes;c__Negativicutes;o__Selenomonadales;	0.0240343	0.0263169	0.0480083	0.0572549	0.0549763	0.285656	-0.0484866	0.000538559
k__Bacteria;p__Proteobacteria;c__Deltaproteobacteria;o__Desulfovibrionales;	0.00443011	0.0204554	0.000939627	0.00158729	0.375912	0.302865	-0.00446142	0.0114424
k__Bacteria;p__Proteobacteria;c__Gammaproteobacteria;o__unidentified_Gammaproteobacteria;	0.0153399	0.0131455	0.0137239	0.0156613	0.680805	0.376947	-0.00622623	0.00945829
k__Bacteria;p__Firmicutes;c__Bacilli;o__Lactobacillales;	0.0175163	0.0179101	0.00888657	0.00897482	0.02859	0.285656	0.000950262	0.0163093
k__Bacteria;p__Actinobacteria;c__unidentified_Actinobacteria;o__Bifidobacteriales;	0.0023013	0.00805355	0.00469951	0.0135611	0.431775	0.305888	-0.00849518	0.00369875
k__Bacteria;p__Proteobacteria;c__Gammaproteobacteria;o__Aeromonadales;	0.00675006	0.00961954	0.00551655	0.00660386	0.580725	0.340883	-0.00322645	0.00569347
k__Bacteria;p__unidentified_Bacteria;c__unidentified_Bacteria;o__Campylobacterales;	0.00355634	0.00599283	0.00185577	0.0029968	0.188432	0.285656	-0.000868028	0.00426917
k__Bacteria;p__Verrucomicrobia;c__Verrucomicrobiae;o__Verrucomicrobiales;	0.000156173	0.000750752	1.24317e-05	4.3961e-05	0.320773	0.285656	-0.000147791	0.000435273
k__Bacteria;p__Deferribacteres;c__unidentified_Deferribacteres;o__Deferribacterales;	0.000185143	0.000608865	3.28058e-05	0.000101788	0.202259	0.285656	-8.65411e-05	0.000391216
k__Bacteria;p__unidentified_Bacteria;c__unidentified_Bacteria;o__unidentified_Bacteria;	9.88983e-05	0.000474222	5.87051e-06	1.5331e-05	0.3087	0.285656	-9.09372e-05	0.000276993
k__Bacteria;p__Cyanobacteria;c__unidentified_Cyanobacteria;o__Synechococcales;	8.09168e-05	0.000340579	3.48777e-05	5.75099e-05	0.486542	0.322449	-8.7613e-05	0.000179691
k__Bacteria;p__Proteobacteria;c__Gammaproteobacteria;o__Pseudomonadales;	0.000200128	0.00026766	0.000184748	0.000167109	0.798664	0.420729	-0.00010531	0.000136069
k__Bacteria;p__Firmicutes;c__Bacilli;o__Bacillales;	0.000189472	0.000139523	0.000438562	0.000308925	0.000495208	0.00678264	-0.000381005	-0.000117174
k__Bacteria;p__Cyanobacteria;c__unidentified_Cyanobacteria;o__unidentified_Cyanobacteria;	3.89599e-05	0.000115956	8.01152e-05	0.000220371	0.393886	0.30537	-0.000137709	5.53983e-05
k__Bacteria;p__Proteobacteria;c__Gammaproteobacteria;o__Pasteurellales;	5.86064e-05	0.000194104	6.21583e-05	0.000207489	0.94802	0.45828	-0.000112336	0.000105232
k__Bacteria;p__Spirochaetes;c__unidentified_Spirochaetes;o__Brachyspirales;	3.7628e-05	0.000159516	3.10792e-06	1.00153e-05	0.263084	0.285656	-2.74365e-05	9.64766e-05
k__Bacteria;p__Bacteroidetes;c__Bacteroidia;o__Chitinophagales;	2.93032e-05	0.000149626	7.2518e-06	2.41662e-05	0.447934	0.311957	-3.66065e-05	8.07093e-05
k__Bacteria;p__Tenericutes;c__Mollicutes;o__Anaeroplasmatales;	8.79096e-05	0.000112471	6.38849e-05	0.000130499	0.468595	0.318536	-4.20201e-05	9.00694e-05
k__Bacteria;p__Actinobacteria;c__unidentified_Actinobacteria;o__Micrococcales;	0.000115548	0.000103587	8.59857e-05	0.000114611	0.320787	0.285656	-2.96158e-05	8.87402e-05
k__Bacteria;p__Lentisphaerae;c__Lentisphaeria;o__Victivallales;	2.26434e-05	0.000102339	6.90648e-07	3.58871e-06	0.266591	0.285656	-1.77507e-05	6.16562e-05
k__Bacteria;p__Verrucomicrobia;c__Verrucomicrobiae;o__Chthoniobacterales;	2.09784e-05	8.96685e-05	3.79856e-06	1.04272e-05	0.322736	0.285656	-1.77883e-05	5.2148e-05
k__Bacteria;p__Proteobacteria;c__Gammaproteobacteria;o__Xanthomonadales;	1.59836e-05	2.88057e-05	2.93525e-05	8.11468e-05	0.424806	0.305888	-4.70465e-05	2.03085e-05
k__Bacteria;p__Bacteroidetes;c__Bacteroidia;o__Cytophagales;	1.69825e-05	8.08876e-05	4.48921e-06	1.13812e-05	0.425296	0.305888	-1.91336e-05	4.41203e-05
k__Archaea;p__Euryarchaeota;c__Methanobacteria;o__Methanobacteriales;	1.09887e-05	3.14963e-05	2.41727e-05	8.91029e-05	0.472886	0.318536	-5.01488e-05	2.37808e-05
k__Bacteria;p__Actinobacteria;c__unidentified_Actinobacteria;o__Corynebacteriales;	3.563e-05	7.74303e-05	2.03741e-05	4.25729e-05	0.368147	0.302541	-1.8582e-05	4.90939e-05
k__Bacteria;p__Bacteroidetes;c__Bacteroidia;o__Sphingobacteriales;	1.46516e-05	7.57222e-05	0	0	0.314987	0.285656	-1.47104e-05	4.40136e-05
k__Bacteria;p__Proteobacteria;c__Alphaproteobacteria;o__Rhizobiales;	5.72745e-05	9.41213e-05	4.00576e-05	4.52957e-05	0.390049	0.30537	-2.28436e-05	5.72774e-05
k__Bacteria;p__Actinobacteria;c__unidentified_Actinobacteria;o__Actinomycetales;	5.86064e-05	5.76353e-05	4.93813e-05	6.12936e-05	0.568035	0.340883	-2.29856e-05	4.14358e-05
k__Bacteria;p__Melainabacteria;c__unidentified_Melainabacteria;o__unidentified_Melainabacteria;	9.98973e-06	5.10638e-05	0	0	0.309764	0.285656	-9.81073e-06	2.97902e-05
k__Bacteria;p__Acidobacteria;c__Acidobacteriia;o__Solibacterales;	1.23207e-05	4.23904e-05	4.14389e-06	9.08153e-06	0.326745	0.285656	-8.57918e-06	2.49327e-05
k__Bacteria;p__Planctomycetes;c__Planctomycetacia;o__unidentified_Planctomycetacia;	1.46516e-05	4.10299e-05	2.41727e-06	8.80459e-06	0.133842	0.285656	-3.98486e-06	2.84535e-05
k__Bacteria;p__Proteobacteria;c__Alphaproteobacteria;o__Sphingomonadales;	2.29764e-05	4.24229e-05	8.97842e-06	1.66551e-05	0.113848	0.285656	-3.52358e-06	3.15195e-05
k__Bacteria;p__Actinobacteria;c__Thermoleophilia;o__Solirubrobacterales;	6.99281e-06	2.81004e-05	3.79856e-06	8.28279e-06	0.568598	0.340883	-8.10221e-06	1.44907e-05
k__Bacteria;p__Proteobacteria;c__Gammaproteobacteria;o__Oceanospirillales;	2.19774e-05	2.32872e-05	3.6259e-05	3.82976e-05	0.10351	0.285656	-3.15979e-05	3.03463e-06
k__Bacteria;p__Proteobacteria;c__Deltaproteobacteria;o__Myxococcales;	8.32478e-06	2.67761e-05	1.1741e-05	1.74609e-05	0.576533	0.340883	-1.56387e-05	8.80623e-06
k__Bacteria;p__Thermotogae;c__unidentified_Thermotogae;o__Petrotogales;	0	0	3.79856e-06	1.97379e-05	0.326527	0.285656	-1.16066e-05	4.0095e-06
k__Bacteria;p__Proteobacteria;c__Alphaproteobacteria;o__Caulobacterales;	1.19877e-05	2.45843e-05	5.87051e-06	1.98879e-05	0.314276	0.285656	-5.96483e-06	1.81992e-05
k__Bacteria;p__Acidobacteria;c__Acidobacteriia;o__Acidobacteriales;	8.99076e-06	1.92393e-05	7.94245e-06	1.28529e-05	0.812612	0.422658	-7.79705e-06	9.89366e-06
k__Bacteria;p__Actinobacteria;c__unidentified_Actinobacteria;o__Frankiales;	5.99384e-06	1.68735e-05	2.41727e-06	8.00916e-06	0.318822	0.285656	-3.58802e-06	1.07412e-05
k__Bacteria;p__Tenericutes;c__Mollicutes;o__Mycoplasmatales;	6.32683e-06	1.62592e-05	5.52518e-06	1.51359e-05	0.850553	0.431469	-7.69086e-06	9.29415e-06
k__Bacteria;p__Spirochaetes;c__Spirochaetia;o__Spirochaetales;	0	0	3.45324e-06	1.46621e-05	0.232001	0.285656	-9.25338e-06	2.3469e-06
k__Bacteria;p__Proteobacteria;c__Deltaproteobacteria;o__unidentified_Deltaproteobacteria;	3.6629e-06	1.32684e-05	1.3813e-06	5.6084e-06	0.408699	0.305888	-3.25164e-06	7.81485e-06
k__Bacteria;p__Acidobacteria;c__unidentified_Acidobacteria;o__unidentified_Acidobacteria;	3.6629e-06	1.30234e-05	1.03597e-06	2.98599e-06	0.306951	0.285656	-2.53519e-06	7.78905e-06
k__Bacteria;p__Actinobacteria;c__unidentified_Actinobacteria;o__Propionibacteriales;	9.98973e-06	1.49973e-05	8.6331e-06	1.18294e-05	0.710561	0.384167	-5.94151e-06	8.65477e-06
k__Bacteria;p__Actinobacteria;c__Thermoleophilia;o__Gaiellales;	2.99692e-06	9.84563e-06	1.03597e-06	3.95009e-06	0.335813	0.287467	-2.11649e-06	6.03838e-06
k__Bacteria;p__Proteobacteria;c__Alphaproteobacteria;o__unidentified_Alphaproteobacteria;	5.99384e-06	1.19602e-05	5.52518e-06	1.01015e-05	0.875696	0.434169	-5.51345e-06	6.45075e-06
k__Bacteria;p__Proteobacteria;c__Gammaproteobacteria;o__Vibrionales;	2.99692e-06	9.84563e-06	6.90648e-07	3.58871e-06	0.253251	0.285656	-1.72591e-06	6.33845e-06
k__Bacteria;p__Proteobacteria;c__Gammaproteobacteria;o__Methylococcales;	1.66496e-06	8.81011e-06	0	0	0.326189	0.285656	-1.75125e-06	5.08116e-06
k__Bacteria;p__Chloroflexi;c__Ktedonobacteria;o__Ktedonobacterales;	3.99589e-06	1.02855e-05	6.90648e-07	2.48832e-06	0.109068	0.285656	-7.81679e-07	7.39217e-06
k__Bacteria;p__Proteobacteria;c__Alphaproteobacteria;o__Rhodospirillales;	1.99795e-06	7.76239e-06	0	0	0.184463	0.285656	-1.01199e-06	5.00789e-06
k__Bacteria;p__Actinobacteria;c__unidentified_Actinobacteria;o__Streptosporangiales;	9.98973e-07	5.28607e-06	1.3813e-06	7.17742e-06	0.823498	0.422966	-3.8103e-06	3.04565e-06
k__Bacteria;p__Acidobacteria;c__Holophagae;o__Holophagales;	9.98973e-07	5.28607e-06	2.76259e-06	9.9533e-06	0.419221	0.305888	-6.13239e-06	2.60516e-06
k__Bacteria;p__Armatimonadetes;c__Fimbriimonadia;o__Fimbriimonadales;	1.33196e-06	7.04809e-06	0	0	0.326189	0.285656	-1.401e-06	4.06493e-06
k__Bacteria;p__Acidobacteria;c__Acidobacteriia;o__unidentified_Acidobacteriia;	1.33196e-06	7.04809e-06	6.90648e-07	3.58871e-06	0.671329	0.376947	-2.39004e-06	3.67267e-06
k__Bacteria;p__Actinobacteria;c__Rubrobacteria;o__Rubrobacterales;	2.33094e-06	7.87271e-06	1.3813e-06	5.6084e-06	0.607732	0.351711	-2.7444e-06	4.64368e-06
k__Bacteria;p__Actinobacteria;c__Acidimicrobiia;o__unidentified_Acidimicrobiia;	2.99692e-06	9.16829e-06	0	0	0.0951057	0.285656	-5.58173e-07	6.55201e-06
k__Bacteria;p__Proteobacteria;c__Gammaproteobacteria;o__Beggiatoales;	1.33196e-06	7.04809e-06	0	0	0.326189	0.285656	-1.401e-06	4.06493e-06
k__Bacteria;p__Proteobacteria;c__Gammaproteobacteria;o__Cellvibrionales;	3.32991e-07	1.76202e-06	4.48921e-06	9.80286e-06	0.0388067	0.285656	-8.08284e-06	-2.29602e-07
k__Bacteria;p__Gemmatimonadetes;c__unidentified_Gemmatimonadetes;o__Gemmatimonadales;	4.99487e-06	1.03022e-05	5.17986e-06	9.79022e-06	0.945819	0.45828	-5.61926e-06	5.24927e-06
k__Bacteria;p__Actinobacteria;c__unidentified_Actinobacteria;o__Micromonosporales;	9.98973e-07	5.28607e-06	3.45324e-07	1.79436e-06	0.540504	0.337885	-1.49594e-06	2.80324e-06
k__Bacteria;p__Verrucomicrobia;c__Verrucomicrobiae;o__unidentified_Verrucomicrobiae;	9.98973e-07	5.28607e-06	6.90648e-07	2.48832e-06	0.782251	0.417434	-1.93299e-06	2.54964e-06
k__Bacteria;p__Proteobacteria;c__Gammaproteobacteria;o__Alteromonadales;	2.66393e-06	7.11305e-06	6.90648e-07	3.58871e-06	0.199074	0.285656	-1.0806e-06	5.02717e-06
k__Bacteria;p__Deinococcus-Thermus;c__Deinococci;o__Thermales;	1.33196e-06	5.50975e-06	0	0	0.21171	0.285656	-8.04493e-07	3.46842e-06
k__Bacteria;p__Actinobacteria;c__Nitriliruptoria;o__Euzebyales;	1.99795e-06	6.39815e-06	6.90648e-07	3.58871e-06	0.353093	0.296091	-1.50136e-06	4.11595e-06
k__Bacteria;p__Synergistetes;c__Synergistia;o__Synergistales;	6.65982e-07	2.4453e-06	1.3813e-06	4.97665e-06	0.505283	0.324887	-2.86892e-06	1.43829e-06
k__Bacteria;p__Bacteroidetes;c__Ignavibacteria;o__unidentified_Ignavibacteria;	6.65982e-07	3.52405e-06	6.90648e-07	3.58871e-06	0.979587	0.462654	-1.9492e-06	1.89987e-06
k__Bacteria;p__Proteobacteria;c__Alphaproteobacteria;o__Rickettsiales;	0	0	6.90648e-07	3.58871e-06	0.326527	0.285656	-2.1103e-06	7.28999e-07
k__Bacteria;p__Proteobacteria;c__Deltaproteobacteria;o__Desulfuromonadales;	6.65982e-07	3.52405e-06	0	0	0.326189	0.285656	-7.005e-07	2.03246e-06
k__Archaea;p__Thaumarchaeota;c__Nitrososphaeria;o__Nitrososphaerales;	6.65982e-07	2.4453e-06	1.03597e-06	3.95009e-06	0.679554	0.376947	-2.16399e-06	1.42401e-06
k__Bacteria;p__Actinobacteria;c__unidentified_Actinobacteria;o__Catenulisporales;	0	0	6.90648e-07	3.58871e-06	0.326527	0.285656	-2.1103e-06	7.28999e-07
k__Bacteria;p__Proteobacteria;c__Alphaproteobacteria;o__Micropepsales;	9.98973e-07	3.88119e-06	0	0	0.184463	0.285656	-5.05997e-07	2.50394e-06
k__Bacteria;p__Proteobacteria;c__Alphaproteobacteria;o__Rhodobacterales;	6.65982e-07	2.4453e-06	3.45324e-06	6.41196e-06	0.0419991	0.285656	-5.46755e-06	-1.06968e-07
k__Bacteria;p__Fibrobacteres;c__Fibrobacteria;o__Fibrobacterales;	6.65982e-07	3.52405e-06	0	0	0.326189	0.285656	-7.005e-07	2.03246e-06
k__Bacteria;p__Proteobacteria;c__Deltaproteobacteria;o__Syntrophobacterales;	3.32991e-07	1.76202e-06	3.45324e-07	1.79436e-06	0.979587	0.462654	-9.74599e-07	9.49933e-07
k__Bacteria;p__Proteobacteria;c__Deltaproteobacteria;o__Oligoflexales;	3.32991e-07	1.76202e-06	0	0	0.326189	0.285656	-3.5025e-07	1.01623e-06
k__Bacteria;p__Bacteroidetes;c__Bacteroidia;o__Flavobacteriales;	3.32991e-07	1.76202e-06	6.90648e-07	2.48832e-06	0.542726	0.337885	-1.53125e-06	8.15932e-07
k__Bacteria;p__Tenericutes;c__Mollicutes;o__unidentified_Mollicutes;	0	0	6.90648e-07	2.48832e-06	0.161179	0.285656	-1.675e-06	2.937e-07
k__Bacteria;p__Nitrospirae;c__Nitrospira;o__Nitrospirales;	3.32991e-07	1.76202e-06	0	0	0.326189	0.285656	-3.5025e-07	1.01623e-06
k__Bacteria;p__Actinobacteria;c__unidentified_Actinobacteria;o__Streptomycetales;	0	0	3.45324e-07	1.79436e-06	0.326527	0.285656	-1.05515e-06	3.645e-07
k__Bacteria;p__Bacteroidetes;c__Rhodothermia;o__Balneolales;	0	0	6.90648e-07	2.48832e-06	0.161179	0.285656	-1.675e-06	2.937e-07
Others	0.00114948	0.00140422	0.000680979	0.000823632	0.136771	0.285656	-0.0001545	0.00109151
