# Supplementary material for: Fecal microbiota composition, serum metabolomics, and markers of inflammation in dogs fed a raw meat-based diet compared to those on a kibble diet
Source: Front Vet Sci. 2024 Apr 17;11:1328513. doi: 10.3389/fvets.2024.1328513 (PMC11061498; doi:10.3389/fvets.2024.1328513)
Supplement: Supplementary file 14 [file Table_8.XLSX]

## Sheet: RAW-vs-KIBBLE.test
Taxa	avg(RAW)	sd(RAW)	avg(KIBBLE)	sd(KIBBLE)	p.value	q.values	interval lower	interval upper
k__Bacteria;p__Firmicutes;c__Erysipelotrichia;o__Erysipelotrichales;f__Erysipelotrichaceae;	0.0569864	0.0442309	0.311491	0.173068	3.4298e-08	3.55383e-06	-0.324709	-0.184299
k__Bacteria;p__Bacteroidetes;c__Bacteroidia;o__Bacteroidales;f__Prevotellaceae;	0.0699674	0.0874765	0.115267	0.112471	0.102642	0.398307	-0.10003	0.00943091
k__Bacteria;p__Bacteroidetes;c__Bacteroidia;o__Bacteroidales;f__Bacteroidaceae;	0.179063	0.148404	0.0659058	0.0620049	0.000683037	0.0141548	0.0513684	0.174947
k__Bacteria;p__Fusobacteria;c__Fusobacteriia;o__Fusobacteriales;f__Fusobacteriaceae;	0.262821	0.128248	0.0938901	0.0810087	4.7186e-07	2.44463e-05	0.110918	0.226945
k__Bacteria;p__Firmicutes;c__Clostridia;o__Clostridiales;f__Lachnospiraceae;	0.116967	0.0844101	0.0649088	0.0427127	0.00600206	0.0777391	0.0157972	0.0883187
k__Bacteria;p__Actinobacteria;c__Coriobacteriia;o__Coriobacteriales;f__Coriobacteriaceae;	0.0912142	0.0881441	0.0752088	0.0984881	0.528679	0.47224	-0.0346324	0.0666432
k__Bacteria;p__Firmicutes;c__Clostridia;o__Clostridiales;f__Ruminococcaceae;	0.026257	0.0221225	0.0793631	0.0613888	0.000175224	0.00605202	-0.07862	-0.0275921
k__Bacteria;p__Firmicutes;c__Clostridia;o__Clostridiales;f__Peptostreptococcaceae;	0.0772632	0.0526364	0.0675361	0.0508081	0.488621	0.444504	-0.0182499	0.0377042
k__Bacteria;p__Proteobacteria;c__Gammaproteobacteria;o__Enterobacteriales;f__Enterobacteriaceae;	0.0174451	0.0181837	0.0140022	0.0404259	0.688032	0.540087	-0.0138093	0.020695
k__Bacteria;p__Firmicutes;c__Negativicutes;o__Selenomonadales;f__Veillonellaceae;	0.0198233	0.0253961	0.0451473	0.0573087	0.0423875	0.398307	-0.0497288	-0.000919281
k__Bacteria;p__Firmicutes;c__Clostridia;o__Clostridiales;f__unidentified_Clostridiales;	0.017179	0.0202592	0.021908	0.0395486	0.582067	0.501651	-0.0219699	0.0125118
k__Bacteria;p__Proteobacteria;c__Deltaproteobacteria;o__Desulfovibrionales;f__Desulfovibrionaceae;	0.00443011	0.0204554	0.000939627	0.00158729	0.375912	0.42349	-0.00446142	0.0114424
k__Bacteria;p__Proteobacteria;c__Gammaproteobacteria;o__unidentified_Gammaproteobacteria;f__Burkholderiaceae;	0.0153033	0.0131448	0.0137031	0.015662	0.683774	0.540087	-0.0062422	0.00944245
k__Bacteria;p__Actinobacteria;c__unidentified_Actinobacteria;o__Bifidobacteriales;f__Bifidobacteriaceae;	0.0023013	0.00805355	0.00469951	0.0135611	0.431775	0.424543	-0.00849518	0.00369875
k__Bacteria;p__Firmicutes;c__Bacilli;o__Lactobacillales;f__Streptococcaceae;	0.00947626	0.0106716	0.00445986	0.00756951	0.0492894	0.398307	1.62338e-05	0.0100166
k__Bacteria;p__Proteobacteria;c__Gammaproteobacteria;o__Aeromonadales;f__Succinivibrionaceae;	0.00673408	0.00963075	0.00551621	0.00660396	0.585811	0.501651	-0.00324567	0.00568141
k__Bacteria;p__Firmicutes;c__Bacilli;o__Lactobacillales;f__Lactobacillaceae;	0.00355901	0.00650891	0.00290452	0.00272911	0.627534	0.517832	-0.00205685	0.00336583
k__Bacteria;p__Firmicutes;c__Clostridia;o__Clostridiales;f__Peptococcaceae;	0.00264894	0.00510375	0.0018834	0.00190929	0.463262	0.440381	-0.00133057	0.00286166
k__Bacteria;p__unidentified_Bacteria;c__unidentified_Bacteria;o__Campylobacterales;f__Helicobacteraceae;	0.00260232	0.00506562	0.000873324	0.00206245	0.103922	0.398307	-0.000372831	0.00383083
k__Bacteria;p__Bacteroidetes;c__Bacteroidia;o__Bacteroidales;f__Tannerellaceae;	0.00198263	0.00357702	0.000740375	0.000611936	0.0807385	0.398307	-0.000161905	0.00264641
k__Bacteria;p__Firmicutes;c__Negativicutes;o__Selenomonadales;f__Acidaminococcaceae;	0.004211	0.00382515	0.00286101	0.00289593	0.145389	0.398307	-0.000483187	0.00318318
k__Bacteria;p__unidentified_Bacteria;c__unidentified_Bacteria;o__Campylobacterales;f__Campylobacteraceae;	0.000954019	0.00214713	0.000982447	0.00224207	0.961902	0.6591	-0.00121663	0.00115977
k__Bacteria;p__Firmicutes;c__Bacilli;o__Lactobacillales;f__Leuconostocaceae;	0.000592724	0.00160338	0.000210302	0.000318085	0.225914	0.398307	-0.000249638	0.00101448
k__Bacteria;p__Actinobacteria;c__Coriobacteriia;o__Coriobacteriales;f__Eggerthellaceae;	0.0017179	0.00151572	0.001008	0.0015474	0.0916429	0.398307	-0.000118936	0.00153874
k__Bacteria;p__Actinobacteria;c__Coriobacteriia;o__Coriobacteriales;f__Atopobiaceae;	0.000469184	0.00125259	0.000198216	0.000351152	0.279396	0.398307	-0.000230871	0.000772808
k__Bacteria;p__Bacteroidetes;c__Bacteroidia;o__Bacteroidales;f__Rikenellaceae;	0.000171157	0.000383625	0.00017577	0.000837541	0.979323	0.6591	-0.000363	0.000353775
k__Bacteria;p__Verrucomicrobia;c__Verrucomicrobiae;o__Verrucomicrobiales;f__Akkermansiaceae;	0.000156173	0.000750752	1.24317e-05	4.3961e-05	0.320773	0.398307	-0.000147791	0.000435273
k__Bacteria;p__Deferribacteres;c__unidentified_Deferribacteres;o__Deferribacterales;f__Deferribacteraceae;	0.000185143	0.000608865	3.28058e-05	0.000101788	0.202259	0.398307	-8.65411e-05	0.000391216
k__Bacteria;p__unidentified_Bacteria;c__unidentified_Bacteria;o__unidentified_Bacteria;f__unidentified_Bacteria;	9.88983e-05	0.000474222	5.87051e-06	1.5331e-05	0.3087	0.398307	-9.09372e-05	0.000276993
k__Bacteria;p__Bacteroidetes;c__Bacteroidia;o__Bacteroidales;f__Muribaculaceae;	0.000431889	0.000485605	0.000334619	0.00038011	0.411073	0.42349	-0.000138351	0.000332892
k__Bacteria;p__Firmicutes;c__Clostridia;o__Clostridiales;f__Christensenellaceae;	0.000112551	0.000210283	0.000173353	0.000309064	0.399776	0.42349	-0.000204822	8.32187e-05
k__Bacteria;p__Proteobacteria;c__Gammaproteobacteria;o__Pseudomonadales;f__Pseudomonadaceae;	0.000157172	0.000265985	0.000143655	0.000128604	0.810617	0.608647	-9.97869e-05	0.000126821
k__Bacteria;p__Firmicutes;c__Bacilli;o__Bacillales;f__Bacillaceae;	0.000147182	0.000125793	0.000392979	0.000288465	0.000252245	0.0065342	-0.000368364	-0.00012323
k__Bacteria;p__Bacteroidetes;c__Bacteroidia;o__Bacteroidales;f__Barnesiellaceae;	2.96362e-05	9.00421e-05	4.66187e-05	0.00022206	0.714266	0.552312	-0.000110456	7.64906e-05
k__Bacteria;p__Cyanobacteria;c__unidentified_Cyanobacteria;o__unidentified_Cyanobacteria;f__unidentified_Cyanobacteria;	3.89599e-05	0.000115956	8.01152e-05	0.000220371	0.393886	0.42349	-0.000137709	5.53983e-05
k__Bacteria;p__Proteobacteria;c__Gammaproteobacteria;o__Pasteurellales;f__Pasteurellaceae;	5.86064e-05	0.000194104	6.21583e-05	0.000207489	0.94802	0.6591	-0.000112336	0.000105232
k__Bacteria;p__Spirochaetes;c__unidentified_Spirochaetes;o__Brachyspirales;f__Brachyspiraceae;	3.7628e-05	0.000159516	3.10792e-06	1.00153e-05	0.263084	0.398307	-2.74365e-05	9.64766e-05
k__Bacteria;p__Firmicutes;c__Bacilli;o__Lactobacillales;f__Enterococcaceae;	0.000224103	0.000209463	8.87483e-05	8.17489e-05	0.00308309	0.045637	4.89042e-05	0.000221805
k__Bacteria;p__Bacteroidetes;c__Bacteroidia;o__Chitinophagales;f__Chitinophagaceae;	2.63063e-05	0.000133774	2.76259e-06	8.1014e-06	0.360796	0.42005	-2.84087e-05	7.54961e-05
k__Bacteria;p__Tenericutes;c__Mollicutes;o__Anaeroplasmatales;f__Anaeroplasmataceae;	8.79096e-05	0.000112471	6.38849e-05	0.000130499	0.468595	0.441401	-4.20201e-05	9.00694e-05
k__Bacteria;p__Lentisphaerae;c__Lentisphaeria;o__Victivallales;f__Victivallaceae;	2.23104e-05	0.000102399	6.90648e-07	3.58871e-06	0.274023	0.398307	-1.8107e-05	6.13465e-05
k__Bacteria;p__Proteobacteria;c__Gammaproteobacteria;o__Pseudomonadales;f__Moraxellaceae;	4.29558e-05	4.90972e-05	4.10936e-05	0.000102309	0.932277	0.6591	-4.2237e-05	4.59616e-05
k__Bacteria;p__Firmicutes;c__Clostridia;o__Clostridiales;f__Eubacteriaceae;	0.000120543	0.000111045	6.45756e-05	0.000110802	0.0669231	0.398307	-4.04286e-06	0.000115977
k__Bacteria;p__Verrucomicrobia;c__Verrucomicrobiae;o__Chthoniobacterales;f__Chthoniobacteraceae;	2.06454e-05	8.9587e-05	3.45324e-06	1.03915e-05	0.321948	0.398307	-1.77432e-05	5.21276e-05
k__Bacteria;p__Actinobacteria;c__unidentified_Actinobacteria;o__Micrococcales;f__Microbacteriaceae;	8.42467e-05	9.06632e-05	6.31943e-05	9.32136e-05	0.399903	0.42349	-2.87083e-05	7.08132e-05
k__Bacteria;p__Bacteroidetes;c__Bacteroidia;o__Bacteroidales;f__Porphyromonadaceae;	2.23104e-05	4.71571e-05	0.000117755	0.000138659	0.00187184	0.0323256	-0.00015277	-3.81202e-05
k__Bacteria;p__Proteobacteria;c__Gammaproteobacteria;o__Aeromonadales;f__Aeromonadaceae;	1.59836e-05	8.09991e-05	3.45324e-07	1.79436e-06	0.316142	0.398307	-1.57764e-05	4.70529e-05
k__Bacteria;p__Proteobacteria;c__Gammaproteobacteria;o__Xanthomonadales;f__Xanthomonadaceae;	1.53176e-05	2.85087e-05	2.69353e-05	8.15837e-05	0.489048	0.444504	-4.54273e-05	2.2192e-05
k__Archaea;p__Euryarchaeota;c__Methanobacteria;o__Methanobacteriales;f__Methanobacteriaceae;	1.09887e-05	3.14963e-05	2.41727e-05	8.91029e-05	0.472886	0.44143	-5.01488e-05	2.37808e-05
k__Bacteria;p__Actinobacteria;c__unidentified_Actinobacteria;o__Corynebacteriales;f__Corynebacteriaceae;	3.42981e-05	7.73471e-05	2.00288e-05	4.23103e-05	0.398588	0.42349	-1.94942e-05	4.80328e-05
k__Bacteria;p__Firmicutes;c__Bacilli;o__Bacillales;f__unidentified_Bacillales;	1.66496e-05	1.83616e-05	2.3482e-05	7.50088e-05	0.648803	0.529344	-3.71974e-05	2.35324e-05
k__Bacteria;p__Bacteroidetes;c__Bacteroidia;o__Cytophagales;f__Microscillaceae;	1.36526e-05	6.68735e-05	4.48921e-06	1.13812e-05	0.480752	0.444504	-1.70845e-05	3.54113e-05
k__Bacteria;p__Bacteroidetes;c__Bacteroidia;o__Sphingobacteriales;f__Sphingobacteriaceae;	1.23207e-05	6.3392e-05	0	0	0.312869	0.398307	-1.22602e-05	3.69015e-05
k__Bacteria;p__Actinobacteria;c__unidentified_Actinobacteria;o__Actinomycetales;f__Actinomycetaceae;	5.86064e-05	5.76353e-05	4.93813e-05	6.12936e-05	0.568035	0.495093	-2.29856e-05	4.14358e-05
k__Bacteria;p__Melainabacteria;c__unidentified_Melainabacteria;o__unidentified_Melainabacteria;f__unidentified_Melainabacteria;	9.98973e-06	5.10638e-05	0	0	0.309764	0.398307	-9.81073e-06	2.97902e-05
k__Bacteria;p__Proteobacteria;c__Alphaproteobacteria;o__Rhizobiales;f__Xanthobacteraceae;	2.03125e-05	4.7342e-05	1.62302e-05	1.92809e-05	0.675922	0.540087	-1.55617e-05	2.37262e-05
k__Bacteria;p__Firmicutes;c__Bacilli;o__Bacillales;f__Planococcaceae;	1.43186e-05	2.96457e-05	1.48489e-05	4.69944e-05	0.960471	0.6591	-2.19769e-05	2.09163e-05
k__Bacteria;p__Acidobacteria;c__Acidobacteriia;o__Solibacterales;f__unidentified_Solibacterales;	1.23207e-05	4.23904e-05	4.14389e-06	9.08153e-06	0.326745	0.398307	-8.57918e-06	2.49327e-05
k__Bacteria;p__Planctomycetes;c__Planctomycetacia;o__unidentified_Planctomycetacia;f__Gemmataceae;	1.03227e-05	4.05492e-05	2.41727e-06	8.80459e-06	0.321947	0.398307	-8.13104e-06	2.39419e-05
k__Bacteria;p__Bacteroidetes;c__Bacteroidia;o__Bacteroidales;f__Marinifilaceae;	2.93032e-05	4.45864e-05	1.45036e-05	4.02555e-05	0.201655	0.398307	-8.16094e-06	3.77601e-05
k__Bacteria;p__Proteobacteria;c__Alphaproteobacteria;o__Sphingomonadales;f__Sphingomonadaceae;	2.29764e-05	4.24229e-05	8.97842e-06	1.66551e-05	0.113848	0.398307	-3.52358e-06	3.15195e-05
k__Bacteria;p__Firmicutes;c__Bacilli;o__Lactobacillales;f__Aerococcaceae;	3.16341e-05	4.23361e-05	1.96835e-05	3.47262e-05	0.256919	0.398307	-8.97112e-06	3.28725e-05
k__Bacteria;p__Proteobacteria;c__Gammaproteobacteria;o__Oceanospirillales;f__Alcanivoracaceae;	1.66496e-05	1.74629e-05	2.24461e-05	3.44289e-05	0.438406	0.424543	-2.07785e-05	9.18551e-06
k__Bacteria;p__Actinobacteria;c__Thermoleophilia;o__Solirubrobacterales;f__Solirubrobacteraceae;	6.99281e-06	2.81004e-05	3.79856e-06	8.28279e-06	0.568598	0.495093	-8.10221e-06	1.44907e-05
k__Bacteria;p__Proteobacteria;c__Alphaproteobacteria;o__Rhizobiales;f__Rhizobiaceae;	1.29866e-05	3.25308e-05	6.56116e-06	1.23517e-05	0.336352	0.405252	-6.95737e-06	1.98084e-05
k__Bacteria;p__Proteobacteria;c__Gammaproteobacteria;o__unidentified_Gammaproteobacteria;f__unidentified_Gammaproteobacteria;	1.29866e-05	2.59208e-05	7.2518e-06	1.1944e-05	0.295861	0.398307	-5.21671e-06	1.66864e-05
k__Bacteria;p__Actinobacteria;c__unidentified_Actinobacteria;o__Micrococcales;f__Micrococcaceae;	2.03125e-05	2.58852e-05	1.45036e-05	2.45778e-05	0.397136	0.42349	-7.8396e-06	1.94573e-05
k__Bacteria;p__Thermotogae;c__unidentified_Thermotogae;o__Petrotogales;f__unidentified_Petrotogales;	0	0	3.79856e-06	1.97379e-05	0.326527	0.398307	-1.16066e-05	4.0095e-06
k__Bacteria;p__Proteobacteria;c__Alphaproteobacteria;o__Caulobacterales;f__Caulobacteraceae;	1.03227e-05	2.28862e-05	5.87051e-06	1.98879e-05	0.444232	0.426202	-7.13469e-06	1.60391e-05
k__Bacteria;p__Proteobacteria;c__Alphaproteobacteria;o__Rhizobiales;f__Beijerinckiaceae;	1.63166e-05	2.27855e-05	1.31223e-05	2.10495e-05	0.591263	0.502169	-8.66435e-06	1.50528e-05
k__Bacteria;p__Proteobacteria;c__Gammaproteobacteria;o__Oceanospirillales;f__Halomonadaceae;	4.66187e-06	1.63474e-05	9.66907e-06	1.58317e-05	0.253682	0.398307	-1.37102e-05	3.6958e-06
k__Bacteria;p__Bacteroidetes;c__Bacteroidia;o__Chitinophagales;f__Saprospiraceae;	1.33196e-06	7.04809e-06	4.48921e-06	1.74183e-05	0.387549	0.42349	-1.04874e-05	4.17289e-06
k__Bacteria;p__Actinobacteria;c__unidentified_Actinobacteria;o__Micrococcales;f__Cellulomonadaceae;	4.66187e-06	1.63474e-05	4.14389e-06	1.07661e-05	0.889849	0.644777	-6.96577e-06	8.00174e-06
k__Bacteria;p__Firmicutes;c__Bacilli;o__Bacillales;f__Staphylococcaceae;	9.98973e-06	1.82863e-05	4.14389e-06	8.70558e-06	0.136048	0.398307	-1.92263e-06	1.36143e-05
k__Bacteria;p__Actinobacteria;c__unidentified_Actinobacteria;o__Frankiales;f__Acidothermaceae;	5.32786e-06	1.67229e-05	2.41727e-06	8.00916e-06	0.412827	0.42349	-4.2011e-06	1.00223e-05
k__Bacteria;p__Tenericutes;c__Mollicutes;o__Mycoplasmatales;f__Mycoplasmataceae;	6.32683e-06	1.62592e-05	5.52518e-06	1.51359e-05	0.850553	0.626844	-7.69086e-06	9.29415e-06
k__Bacteria;p__Spirochaetes;c__Spirochaetia;o__Spirochaetales;f__Spirochaetaceae;	0	0	3.45324e-06	1.46621e-05	0.232001	0.398307	-9.25338e-06	2.3469e-06
k__Bacteria;p__Fusobacteria;c__Fusobacteriia;o__Fusobacteriales;f__Leptotrichiaceae;	3.99589e-06	1.48896e-05	3.45324e-07	1.79436e-06	0.208467	0.398307	-2.15839e-06	9.45952e-06
k__Bacteria;p__Acidobacteria;c__unidentified_Acidobacteria;o__unidentified_Acidobacteria;f__unidentified_Acidobacteria;	3.6629e-06	1.30234e-05	1.03597e-06	2.98599e-06	0.306951	0.398307	-2.53519e-06	7.78905e-06
k__Bacteria;p__Proteobacteria;c__Gammaproteobacteria;o__Oceanospirillales;f__unidentified_Oceanospirillales;	6.65982e-07	2.4453e-06	4.14389e-06	1.51522e-05	0.248971	0.398307	-9.53264e-06	2.57683e-06
k__Bacteria;p__Proteobacteria;c__Deltaproteobacteria;o__unidentified_Deltaproteobacteria;f__unidentified_Deltaproteobacteria;	3.6629e-06	1.32684e-05	1.3813e-06	5.6084e-06	0.408699	0.42349	-3.25164e-06	7.81485e-06
k__Bacteria;p__Bacteroidetes;c__Bacteroidia;o__Cytophagales;f__Spirosomaceae;	2.33094e-06	1.23342e-05	0	0	0.326189	0.398307	-2.45175e-06	7.11363e-06
k__Bacteria;p__Proteobacteria;c__Deltaproteobacteria;o__Myxococcales;f__Haliangiaceae;	3.32991e-06	1.14091e-05	3.45324e-07	1.79436e-06	0.182412	0.398307	-1.4856e-06	7.45477e-06
k__Bacteria;p__Proteobacteria;c__Gammaproteobacteria;o__unidentified_Gammaproteobacteria;f__Hydrogenophilaceae;	0	0	2.41727e-06	1.08464e-05	0.257376	0.398307	-6.70794e-06	1.87341e-06
k__Bacteria;p__Proteobacteria;c__Alphaproteobacteria;o__Rhizobiales;f__unidentified_Rhizobiales;	4.99487e-06	1.17615e-05	3.79856e-06	1.22004e-05	0.712859	0.552312	-5.28945e-06	7.68205e-06
k__Bacteria;p__Actinobacteria;c__Coriobacteriia;o__Coriobacteriales;f__unidentified_Coriobacteriales;	4.32888e-06	7.39054e-06	5.17986e-06	1.40055e-05	0.780709	0.595986	-6.99073e-06	5.28878e-06
k__Bacteria;p__Actinobacteria;c__unidentified_Actinobacteria;o__Micrococcales;f__Sanguibacteraceae;	2.66393e-06	1.0105e-05	3.45324e-07	1.79436e-06	0.241938	0.398307	-1.65186e-06	6.28907e-06
k__Bacteria;p__Proteobacteria;c__Gammaproteobacteria;o__Methylococcales;f__unidentified_Methylococcales;	1.66496e-06	8.81011e-06	0	0	0.326189	0.398307	-1.75125e-06	5.08116e-06
k__Bacteria;p__Proteobacteria;c__Alphaproteobacteria;o__unidentified_Alphaproteobacteria;f__unidentified_Alphaproteobacteria;	4.99487e-06	1.12006e-05	5.52518e-06	1.01015e-05	0.85431	0.626844	-6.29538e-06	5.23474e-06
k__Bacteria;p__Planctomycetes;c__Planctomycetacia;o__unidentified_Planctomycetacia;f__unidentified_Planctomycetacia;	4.32888e-06	1.14845e-05	0	0	0.056279	0.398307	-1.24333e-07	8.7821e-06
k__Bacteria;p__Actinobacteria;c__unidentified_Actinobacteria;o__Propionibacteriales;f__Propionibacteriaceae;	7.3258e-06	1.19986e-05	7.59713e-06	1.18607e-05	0.933112	0.6591	-6.7248e-06	6.18214e-06
k__Bacteria;p__Proteobacteria;c__Gammaproteobacteria;o__Vibrionales;f__Vibrionaceae;	2.99692e-06	9.84563e-06	6.90648e-07	3.58871e-06	0.253251	0.398307	-1.72591e-06	6.33845e-06
k__Bacteria;p__Proteobacteria;c__Deltaproteobacteria;o__Myxococcales;f__Polyangiaceae;	1.33196e-06	7.04809e-06	5.17986e-06	1.13703e-05	0.140364	0.398307	-9.01364e-06	1.31785e-06
k__Bacteria;p__Proteobacteria;c__Gammaproteobacteria;o__Cellvibrionales;f__Halieaceae;	3.32991e-07	1.76202e-06	1.72662e-06	7.33106e-06	0.344343	0.410111	-4.35894e-06	1.57168e-06
k__Bacteria;p__Actinobacteria;c__unidentified_Actinobacteria;o__Micrococcales;f__Bogoriellaceae;	1.33196e-06	7.04809e-06	0	0	0.326189	0.398307	-1.401e-06	4.06493e-06
k__Bacteria;p__Actinobacteria;c__Acidimicrobiia;o__unidentified_Acidimicrobiia;f__unidentified_Acidimicrobiia;	1.33196e-06	7.04809e-06	0	0	0.326189	0.398307	-1.401e-06	4.06493e-06
k__Bacteria;p__Gemmatimonadetes;c__unidentified_Gemmatimonadetes;o__Gemmatimonadales;f__Gemmatimonadaceae;	4.99487e-06	1.03022e-05	5.17986e-06	9.79022e-06	0.945819	0.6591	-5.61926e-06	5.24927e-06
k__Bacteria;p__Actinobacteria;c__unidentified_Actinobacteria;o__Micrococcales;f__Dermabacteraceae;	1.66496e-06	7.20142e-06	1.3813e-06	4.25205e-06	0.859051	0.626844	-2.91663e-06	3.48394e-06
k__Bacteria;p__Proteobacteria;c__Gammaproteobacteria;o__unidentified_Gammaproteobacteria;f__Neisseriaceae;	2.66393e-06	8.73803e-06	1.72662e-06	5.19577e-06	0.629695	0.517832	-2.9527e-06	4.82731e-06
k__Bacteria;p__Armatimonadetes;c__Fimbriimonadia;o__Fimbriimonadales;f__Fimbriimonadaceae;	1.33196e-06	7.04809e-06	0	0	0.326189	0.398307	-1.401e-06	4.06493e-06
k__Bacteria;p__Firmicutes;c__Bacilli;o__Lactobacillales;f__Carnobacteriaceae;	4.32888e-06	9.31758e-06	3.10792e-06	8.95797e-06	0.622319	0.517832	-3.72175e-06	6.16368e-06
k__Bacteria;p__Proteobacteria;c__Gammaproteobacteria;o__unidentified_Gammaproteobacteria;f__Nitrosomonadaceae;	4.32888e-06	9.65695e-06	6.90648e-07	2.48832e-06	0.0631146	0.398307	-2.11419e-07	7.48789e-06
k__Bacteria;p__Firmicutes;c__Bacilli;o__Bacillales;f__Paenibacillaceae;	1.33196e-06	4.18072e-06	2.76259e-06	8.5041e-06	0.436099	0.424543	-5.11104e-06	2.24979e-06
k__Bacteria;p__Acidobacteria;c__Acidobacteriia;o__unidentified_Acidobacteriia;f__unidentified_Acidobacteriia;	1.33196e-06	7.04809e-06	6.90648e-07	3.58871e-06	0.671329	0.540087	-2.39004e-06	3.67267e-06
k__Bacteria;p__Acidobacteria;c__Acidobacteriia;o__Acidobacteriales;f__unidentified_Acidobacteriales;	1.99795e-06	5.87341e-06	3.79856e-06	9.41626e-06	0.401477	0.42349	-6.08539e-06	2.48415e-06
k__Bacteria;p__Actinobacteria;c__unidentified_Actinobacteria;o__Propionibacteriales;f__Nocardioidaceae;	2.66393e-06	9.78118e-06	1.03597e-06	3.95009e-06	0.42073	0.42349	-2.42619e-06	5.6821e-06
k__Bacteria;p__Acidobacteria;c__Holophagae;o__Holophagales;f__Holophagaceae;	9.98973e-07	5.28607e-06	2.76259e-06	9.9533e-06	0.419221	0.42349	-6.13239e-06	2.60516e-06
k__Bacteria;p__Chloroflexi;c__Ktedonobacteria;o__Ktedonobacterales;f__Ktedonobacteraceae;	3.99589e-06	1.02855e-05	3.45324e-07	1.79436e-06	0.0747629	0.398307	-3.88959e-07	7.6901e-06
k__Bacteria;p__Proteobacteria;c__Gammaproteobacteria;o__Beggiatoales;f__Beggiatoaceae;	1.33196e-06	7.04809e-06	0	0	0.326189	0.398307	-1.401e-06	4.06493e-06
k__Bacteria;p__Actinobacteria;c__Rubrobacteria;o__Rubrobacterales;f__unidentified_Rubrobacterales;	2.33094e-06	7.87271e-06	1.3813e-06	5.6084e-06	0.607732	0.51196	-2.7444e-06	4.64368e-06
k__Bacteria;p__Actinobacteria;c__unidentified_Actinobacteria;o__Streptosporangiales;f__Thermomonosporaceae;	9.98973e-07	5.28607e-06	1.3813e-06	7.17742e-06	0.823498	0.61387	-3.8103e-06	3.04565e-06
k__Bacteria;p__Proteobacteria;c__Gammaproteobacteria;o__Xanthomonadales;f__Rhodanobacteraceae;	6.65982e-07	3.52405e-06	2.41727e-06	7.12548e-06	0.257882	0.398307	-4.83823e-06	1.33566e-06
k__Bacteria;p__Actinobacteria;c__Acidimicrobiia;o__unidentified_Acidimicrobiia;f__Iamiaceae;	1.66496e-06	6.24352e-06	0	0	0.16964	0.398307	-7.56029e-07	4.08594e-06
k__Bacteria;p__Verrucomicrobia;c__Verrucomicrobiae;o__unidentified_Verrucomicrobiae;f__unidentified_Verrucomicrobiae;	9.98973e-07	5.28607e-06	6.90648e-07	2.48832e-06	0.782251	0.595986	-1.93299e-06	2.54964e-06
k__Bacteria;p__Proteobacteria;c__Alphaproteobacteria;o__Caulobacterales;f__Hyphomonadaceae;	1.66496e-06	6.24352e-06	0	0	0.16964	0.398307	-7.56029e-07	4.08594e-06
k__Bacteria;p__Actinobacteria;c__Nitriliruptoria;o__Euzebyales;f__Euzebyaceae;	1.99795e-06	6.39815e-06	6.90648e-07	3.58871e-06	0.353093	0.415753	-1.50136e-06	4.11595e-06
k__Bacteria;p__Proteobacteria;c__Gammaproteobacteria;o__Cellvibrionales;f__Cellvibrionaceae;	0	0	2.76259e-06	7.229e-06	0.057703	0.398307	-5.62229e-06	9.7105e-08
k__Bacteria;p__Deinococcus-Thermus;c__Deinococci;o__Thermales;f__Thermaceae;	1.33196e-06	5.50975e-06	0	0	0.21171	0.398307	-8.04493e-07	3.46842e-06
k__Bacteria;p__Proteobacteria;c__Gammaproteobacteria;o__Alteromonadales;f__Psychromonadaceae;	2.66393e-06	7.11305e-06	0	0	0.0577744	0.398307	-9.42255e-08	5.42208e-06
k__Bacteria;p__Proteobacteria;c__Deltaproteobacteria;o__Myxococcales;f__Sandaracinaceae;	9.98973e-07	5.28607e-06	0	0	0.326189	0.398307	-1.05075e-06	3.0487e-06
k__Bacteria;p__Bacteroidetes;c__Bacteroidia;o__Sphingobacteriales;f__unidentified_Sphingobacteriales;	9.98973e-07	5.28607e-06	0	0	0.326189	0.398307	-1.05075e-06	3.0487e-06
k__Bacteria;p__Actinobacteria;c__unidentified_Actinobacteria;o__Micromonosporales;f__Micromonosporaceae;	9.98973e-07	5.28607e-06	3.45324e-07	1.79436e-06	0.540504	0.478676	-1.49594e-06	2.80324e-06
k__Bacteria;p__Actinobacteria;c__Thermoleophilia;o__Gaiellales;f__Gaiellaceae;	1.33196e-06	4.89059e-06	1.03597e-06	3.95009e-06	0.805631	0.608647	-2.106e-06	2.69798e-06
k__Bacteria;p__Proteobacteria;c__Alphaproteobacteria;o__Rhodobacterales;f__Rhodobacteraceae;	6.65982e-07	2.4453e-06	3.45324e-06	6.41196e-06	0.0419991	0.398307	-5.46755e-06	-1.06968e-07
k__Bacteria;p__Bacteroidetes;c__Ignavibacteria;o__unidentified_Ignavibacteria;f__unidentified_Ignavibacteria;	6.65982e-07	3.52405e-06	6.90648e-07	3.58871e-06	0.979587	0.6591	-1.9492e-06	1.89987e-06
k__Bacteria;p__Actinobacteria;c__unidentified_Actinobacteria;o__Corynebacteriales;f__Tsukamurellaceae;	9.98973e-07	3.88119e-06	3.45324e-07	1.79436e-06	0.425057	0.42349	-9.87052e-07	2.29435e-06
k__Bacteria;p__Actinobacteria;c__unidentified_Actinobacteria;o__Micrococcales;f__Intrasporangiaceae;	0	0	1.03597e-06	3.95009e-06	0.184643	0.398307	-2.59858e-06	5.26632e-07
k__Bacteria;p__Proteobacteria;c__Alphaproteobacteria;o__unidentified_Alphaproteobacteria;f__Acetobacteraceae;	9.98973e-07	3.88119e-06	0	0	0.184463	0.398307	-5.05997e-07	2.50394e-06
k__Bacteria;p__Proteobacteria;c__Alphaproteobacteria;o__Micropepsales;f__Micropepsaceae;	9.98973e-07	3.88119e-06	0	0	0.184463	0.398307	-5.05997e-07	2.50394e-06
k__Bacteria;p__Synergistetes;c__Synergistia;o__Synergistales;f__Synergistaceae;	6.65982e-07	2.4453e-06	1.3813e-06	4.97665e-06	0.505283	0.455267	-2.86892e-06	1.43829e-06
k__Bacteria;p__Proteobacteria;c__Gammaproteobacteria;o__Alteromonadales;f__Idiomarinaceae;	0	0	6.90648e-07	3.58871e-06	0.326527	0.398307	-2.1103e-06	7.28999e-07
k__Bacteria;p__Proteobacteria;c__Alphaproteobacteria;o__Rhizobiales;f__Hyphomicrobiaceae;	9.98973e-07	3.88119e-06	3.45324e-07	1.79436e-06	0.425057	0.42349	-9.87052e-07	2.29435e-06
k__Bacteria;p__Proteobacteria;c__Alphaproteobacteria;o__Rickettsiales;f__unidentified_Rickettsiales;	0	0	6.90648e-07	3.58871e-06	0.326527	0.398307	-2.1103e-06	7.28999e-07
k__Bacteria;p__Proteobacteria;c__Deltaproteobacteria;o__Desulfuromonadales;f__Geobacteraceae;	6.65982e-07	3.52405e-06	0	0	0.326189	0.398307	-7.005e-07	2.03246e-06
k__Bacteria;p__Fibrobacteres;c__Fibrobacteria;o__Fibrobacterales;f__Fibrobacteraceae;	6.65982e-07	3.52405e-06	0	0	0.326189	0.398307	-7.005e-07	2.03246e-06
k__Archaea;p__Thaumarchaeota;c__Nitrososphaeria;o__Nitrososphaerales;f__Nitrososphaeraceae;	6.65982e-07	2.4453e-06	1.03597e-06	3.95009e-06	0.679554	0.540087	-2.16399e-06	1.42401e-06
k__Bacteria;p__Proteobacteria;c__Alphaproteobacteria;o__Rhodospirillales;f__Rhodospirillaceae;	6.65982e-07	3.52405e-06	0	0	0.326189	0.398307	-7.005e-07	2.03246e-06
k__Bacteria;p__Proteobacteria;c__Gammaproteobacteria;o__unidentified_Gammaproteobacteria;f__Rhodocyclaceae;	0	0	1.3813e-06	4.97665e-06	0.161179	0.398307	-3.34999e-06	5.87401e-07
k__Bacteria;p__Actinobacteria;c__unidentified_Actinobacteria;o__Catenulisporales;f__Actinospicaceae;	0	0	6.90648e-07	3.58871e-06	0.326527	0.398307	-2.1103e-06	7.28999e-07
k__Bacteria;p__Proteobacteria;c__Deltaproteobacteria;o__Syntrophobacterales;f__Syntrophaceae;	3.32991e-07	1.76202e-06	3.45324e-07	1.79436e-06	0.979587	0.6591	-9.74599e-07	9.49933e-07
k__Bacteria;p__Bacteroidetes;c__Bacteroidia;o__Flavobacteriales;f__Flavobacteriaceae;	0	0	3.45324e-07	1.79436e-06	0.326527	0.398307	-1.05515e-06	3.645e-07
k__Bacteria;p__Actinobacteria;c__unidentified_Actinobacteria;o__Micrococcales;f__Beutenbergiaceae;	3.32991e-07	1.76202e-06	0	0	0.326189	0.398307	-3.5025e-07	1.01623e-06
k__Bacteria;p__Proteobacteria;c__Deltaproteobacteria;o__Oligoflexales;f__unidentified_Oligoflexales;	3.32991e-07	1.76202e-06	0	0	0.326189	0.398307	-3.5025e-07	1.01623e-06
k__Bacteria;p__Actinobacteria;c__unidentified_Actinobacteria;o__Micrococcales;f__Brevibacteriaceae;	3.32991e-07	1.76202e-06	0	0	0.326189	0.398307	-3.5025e-07	1.01623e-06
k__Bacteria;p__Bacteroidetes;c__Bacteroidia;o__Flavobacteriales;f__Crocinitomicaceae;	3.32991e-07	1.76202e-06	3.45324e-07	1.79436e-06	0.979587	0.6591	-9.74599e-07	9.49933e-07
k__Bacteria;p__Actinobacteria;c__unidentified_Actinobacteria;o__Streptomycetales;f__Streptomycetaceae;	0	0	3.45324e-07	1.79436e-06	0.326527	0.398307	-1.05515e-06	3.645e-07
k__Bacteria;p__Verrucomicrobia;c__Verrucomicrobiae;o__Chthoniobacterales;f__unidentified_Chthoniobacterales;	3.32991e-07	1.76202e-06	3.45324e-07	1.79436e-06	0.979587	0.6591	-9.74599e-07	9.49933e-07
k__Bacteria;p__Proteobacteria;c__Deltaproteobacteria;o__Myxococcales;f__Archangiaceae;	3.32991e-07	1.76202e-06	0	0	0.326189	0.398307	-3.5025e-07	1.01623e-06
k__Bacteria;p__Tenericutes;c__Mollicutes;o__unidentified_Mollicutes;f__unidentified_Mollicutes;	0	0	6.90648e-07	2.48832e-06	0.161179	0.398307	-1.675e-06	2.937e-07
k__Bacteria;p__Nitrospirae;c__Nitrospira;o__Nitrospirales;f__Nitrospiraceae;	3.32991e-07	1.76202e-06	0	0	0.326189	0.398307	-3.5025e-07	1.01623e-06
k__Bacteria;p__Bacteroidetes;c__Rhodothermia;o__Balneolales;f__Balneolaceae;	0	0	6.90648e-07	2.48832e-06	0.161179	0.398307	-1.675e-06	2.937e-07
k__Bacteria;p__Bacteroidetes;c__Bacteroidia;o__Cytophagales;f__Cytophagaceae;	3.32991e-07	1.76202e-06	0	0	0.326189	0.398307	-3.5025e-07	1.01623e-06
k__Bacteria;p__Actinobacteria;c__unidentified_Actinobacteria;o__Corynebacteriales;f__Nocardiaceae;	3.32991e-07	1.76202e-06	0	0	0.326189	0.398307	-3.5025e-07	1.01623e-06
Others	0.00517701	0.0056164	0.0020533	0.00182658	0.00862614	0.0993123	0.000848504	0.00539893
