# Supplementary material for: Fecal microbiota composition, serum metabolomics, and markers of inflammation in dogs fed a raw meat-based diet compared to those on a kibble diet
Source: Front Vet Sci. 2024 Apr 17;11:1328513. doi: 10.3389/fvets.2024.1328513 (PMC11061498; doi:10.3389/fvets.2024.1328513)
Supplement: Supplementary file 15 [file Table_9.XLSX]

## Sheet: RAW-vs-KIBBLE.test
Taxa	avg(RAW)	sd(RAW)	avg(KIBBLE)	sd(KIBBLE)	p.value	q.values	interval lower	interval upper
k__Bacteria;p__Firmicutes;c__Erysipelotrichia;o__Erysipelotrichales;f__Erysipelotrichaceae;g__Catenibacterium;	0.0210081	0.0348546	0.246688	0.173677	3.45696e-07	6.6109e-05	-0.295461	-0.155899
k__Bacteria;p__Bacteroidetes;c__Bacteroidia;o__Bacteroidales;f__Bacteroidaceae;g__Bacteroides;	0.179063	0.148404	0.0659058	0.0620049	0.000683037	0.0199588	0.0513684	0.174947
k__Bacteria;p__Fusobacteria;c__Fusobacteriia;o__Fusobacteriales;f__Fusobacteriaceae;g__Fusobacterium;	0.225811	0.115172	0.081194	0.06739	9.15682e-07	8.75549e-05	0.0935489	0.195684
k__Bacteria;p__Actinobacteria;c__Coriobacteriia;o__Coriobacteriales;f__Coriobacteriaceae;g__Collinsella;	0.0911753	0.0880733	0.0752019	0.0984914	0.529366	0.380575	-0.034648	0.0665947
k__Bacteria;p__Firmicutes;c__Clostridia;o__Clostridiales;f__Lachnospiraceae;g__Blautia;	0.0468229	0.0566771	0.0190236	0.0137768	0.0172595	0.183367	0.00527348	0.0503251
k__Bacteria;p__Bacteroidetes;c__Bacteroidia;o__Bacteroidales;f__Prevotellaceae;g__unidentified_Prevotellaceae;	0.014952	0.0462702	0.0250522	0.0342002	0.360539	0.318599	-0.0320863	0.0118858
k__Bacteria;p__Firmicutes;c__Clostridia;o__Clostridiales;f__Ruminococcaceae;g__Faecalibacterium;	0.0166982	0.0213939	0.0706374	0.0627333	0.000181402	0.00790335	-0.0798808	-0.0279977
k__Bacteria;p__Proteobacteria;c__Gammaproteobacteria;o__Enterobacteriales;f__Enterobacteriaceae;g__unidentified_Enterobacteriaceae;	0.016511	0.0175583	0.0134179	0.0403963	0.716608	0.4568	-0.0140633	0.0202496
k__Bacteria;p__Firmicutes;c__Clostridia;o__Clostridiales;f__Peptostreptococcaceae;g__Peptoclostridium;	0.062226	0.0516884	0.0394453	0.0392943	0.0710627	0.306741	-0.00202798	0.0475894
k__Bacteria;p__Firmicutes;c__Negativicutes;o__Selenomonadales;f__Veillonellaceae;g__Megamonas;	0.0192266	0.0255203	0.0429749	0.0577158	0.0577379	0.306741	-0.0483188	0.000822158
k__Bacteria;p__Firmicutes;c__Clostridia;o__Clostridiales;f__unidentified_Clostridiales;g__unidentified_Clostridiales;	0.0170248	0.0202003	0.0217803	0.0395055	0.579423	0.403902	-0.0219718	0.0124609
k__Bacteria;p__Fusobacteria;c__Fusobacteriia;o__Fusobacteriales;f__Fusobacteriaceae;g__Cetobacterium;	0.005508	0.0272615	0.000599482	0.00167982	0.350033	0.315741	-0.00567929	0.0154963
k__Bacteria;p__Bacteroidetes;c__Bacteroidia;o__Bacteroidales;f__Prevotellaceae;g__Alloprevotella;	0.0437643	0.0415706	0.0451877	0.0315171	0.886539	0.51794	-0.0213562	0.0185095
k__Bacteria;p__Firmicutes;c__Clostridia;o__Clostridiales;f__Lachnospiraceae;g__unidentified_Lachnospiraceae;	0.0364002	0.022868	0.0292192	0.0240524	0.261956	0.306741	-0.00552309	0.0198851
k__Bacteria;p__Firmicutes;c__Erysipelotrichia;o__Erysipelotrichales;f__Erysipelotrichaceae;g__Turicibacter;	0.00540245	0.00467586	0.0211445	0.027478	0.00665014	0.115612	-0.0267344	-0.00474975
k__Bacteria;p__Proteobacteria;c__Deltaproteobacteria;o__Desulfovibrionales;f__Desulfovibrionaceae;g__Bilophila;	0.00438016	0.0204653	0.000453065	0.00133734	0.319906	0.306741	-0.00402282	0.011877
k__Bacteria;p__Firmicutes;c__Clostridia;o__Clostridiales;f__Peptostreptococcaceae;g__Romboutsia;	0.00889519	0.00629794	0.0194828	0.0228456	0.0271077	0.235633	-0.0198926	-0.00128265
k__Bacteria;p__Firmicutes;c__Erysipelotrichia;o__Erysipelotrichales;f__Erysipelotrichaceae;g__Allobaculum;	0.0150289	0.0208382	0.00778464	0.00684414	0.0903849	0.306741	-0.00120454	0.015693
k__Bacteria;p__Proteobacteria;c__Gammaproteobacteria;o__unidentified_Gammaproteobacteria;f__Burkholderiaceae;g__Sutterella;	0.0152293	0.013162	0.0135895	0.0156976	0.676955	0.438837	-0.00621732	0.00949693
k__Bacteria;p__Firmicutes;c__Erysipelotrichia;o__Erysipelotrichales;f__Erysipelotrichaceae;g__Holdemanella;	0.00282476	0.00277999	0.0158635	0.0190881	0.00157347	0.0376127	-0.020652	-0.00542545
k__Bacteria;p__Actinobacteria;c__unidentified_Actinobacteria;o__Bifidobacteriales;f__Bifidobacteriaceae;g__Bifidobacterium;	0.00229497	0.00805094	0.00469744	0.0135616	0.43094	0.343377	-0.00849914	0.0036942
k__Bacteria;p__Firmicutes;c__Erysipelotrichia;o__Erysipelotrichales;f__Erysipelotrichaceae;g__Erysipelatoclostridium;	0.00305819	0.00256156	0.0125632	0.0127779	0.000730577	0.0199588	-0.0146389	-0.00437121
k__Bacteria;p__Firmicutes;c__Erysipelotrichia;o__Erysipelotrichales;f__Erysipelotrichaceae;g__unidentified_Erysipelotrichaceae;	0.000772872	0.00129403	0.00351229	0.00877814	0.120123	0.306741	-0.00624127	0.000762437
k__Bacteria;p__Firmicutes;c__Bacilli;o__Lactobacillales;f__Streptococcaceae;g__Streptococcus;	0.00694286	0.00933282	0.00378786	0.00737796	0.169536	0.306741	-0.00139054	0.00770055
k__Bacteria;p__Firmicutes;c__Clostridia;o__Clostridiales;f__Lachnospiraceae;g__Lachnoclostridium;	0.0159832	0.00869685	0.00706464	0.00341583	1.39152e-05	0.000887022	0.00532643	0.0125108
k__Bacteria;p__Proteobacteria;c__Gammaproteobacteria;o__Aeromonadales;f__Succinivibrionaceae;g__Anaerobiospirillum;	0.0059319	0.00940371	0.0026331	0.00296419	0.0865486	0.306741	-0.000500764	0.00709838
k__Bacteria;p__Firmicutes;c__Bacilli;o__Lactobacillales;f__Lactobacillaceae;g__Lactobacillus;	0.00355801	0.00650906	0.00290245	0.0027271	0.626941	0.425151	-0.00205556	0.00336668
k__Bacteria;p__Firmicutes;c__Clostridia;o__Clostridiales;f__Lachnospiraceae;g__Roseburia;	0.00575741	0.00718292	0.00209474	0.00178765	0.0137313	0.164119	0.000804529	0.00652083
k__Bacteria;p__Proteobacteria;c__Gammaproteobacteria;o__Aeromonadales;f__Succinivibrionaceae;g__Succinivibrio;	0.000802175	0.00109375	0.00288311	0.00586342	0.0805171	0.306741	-0.00443183	0.000269956
k__Bacteria;p__Firmicutes;c__Clostridia;o__Clostridiales;f__Peptococcaceae;g__Peptococcus;	0.00264695	0.00510459	0.00187891	0.00190883	0.46187	0.350608	-0.00132832	0.0028644
k__Bacteria;p__Firmicutes;c__Erysipelotrichia;o__Erysipelotrichales;f__Erysipelotrichaceae;g__Faecalitalea;	0.00486833	0.00480956	0.00234648	0.00168409	0.0132948	0.164119	0.000560217	0.00448349
k__Bacteria;p__unidentified_Bacteria;c__unidentified_Bacteria;o__Campylobacterales;f__Helicobacteraceae;g__Helicobacter;	0.00260232	0.00506562	0.000873324	0.00206245	0.103922	0.306741	-0.000372831	0.00383083
k__Bacteria;p__Firmicutes;c__Negativicutes;o__Selenomonadales;f__Veillonellaceae;g__Megasphaera;	0.000336321	0.000644321	0.0014552	0.00395268	0.157783	0.306741	-0.00269866	0.000460913
k__Bacteria;p__Firmicutes;c__Erysipelotrichia;o__Erysipelotrichales;f__Erysipelotrichaceae;g__Catenisphaera;	0.00191403	0.0043436	0.000456518	0.000762952	0.0911741	0.306741	-0.000248696	0.00316372
k__Bacteria;p__Firmicutes;c__Bacilli;o__Lactobacillales;f__Streptococcaceae;g__Lactococcus;	0.00253106	0.00374216	0.000672001	0.000693225	0.0151149	0.170029	0.000386981	0.00333115
k__Bacteria;p__Bacteroidetes;c__Bacteroidia;o__Bacteroidales;f__Tannerellaceae;g__Parabacteroides;	0.00198096	0.00357784	0.000740375	0.000611936	0.0811889	0.306741	-0.000163884	0.00264506
k__Bacteria;p__Firmicutes;c__Clostridia;o__Clostridiales;f__Peptostreptococcaceae;g__Intestinibacter;	0.000209118	0.000231971	0.000667511	0.00243312	0.338548	0.311259	-0.0014243	0.000507515
k__Bacteria;p__Firmicutes;c__Negativicutes;o__Selenomonadales;f__Acidaminococcaceae;g__Phascolarctobacterium;	0.00420934	0.00382539	0.00286101	0.00289593	0.145892	0.306741	-0.000484927	0.00318159
k__Bacteria;p__unidentified_Bacteria;c__unidentified_Bacteria;o__Campylobacterales;f__Campylobacteraceae;g__Campylobacter;	0.000954019	0.00214713	0.000982447	0.00224207	0.961902	0.536764	-0.00121663	0.00115977
k__Bacteria;p__Firmicutes;c__Clostridia;o__Clostridiales;f__Ruminococcaceae;g__Negativibacillus;	0.000989316	0.00201334	0.000658188	0.000614461	0.412064	0.340181	-0.000480308	0.00114257
k__Bacteria;p__Firmicutes;c__Clostridia;o__Clostridiales;f__Peptostreptococcaceae;g__Terrisporobacter;	0.000909731	0.00189685	0.000594648	0.000871594	0.430881	0.343377	-0.000485972	0.00111614
k__Bacteria;p__Firmicutes;c__Clostridia;o__Clostridiales;f__Ruminococcaceae;g__Fournierella;	0.000552432	0.000615188	0.00109537	0.00174649	0.13664	0.306741	-0.00126724	0.000181368
k__Bacteria;p__Firmicutes;c__Bacilli;o__Lactobacillales;f__Leuconostocaceae;g__Leuconostoc;	0.000557427	0.00159778	0.000192	0.000314904	0.244979	0.306741	-0.000264291	0.000995144
k__Bacteria;p__Firmicutes;c__Clostridia;o__Clostridiales;f__Lachnospiraceae;g__Fusicatenibacter;	0.000391597	0.00129295	0.000141583	0.000529039	0.351204	0.315741	-0.000286807	0.000786836
k__Bacteria;p__Firmicutes;c__Clostridia;o__Clostridiales;f__Ruminococcaceae;g__unidentified_Ruminococcaceae;	0.00104826	0.00164076	0.00065508	0.00130312	0.328822	0.306741	-0.000407388	0.00119374
k__Bacteria;p__Firmicutes;c__Clostridia;o__Clostridiales;f__Lachnospiraceae;g__Lachnospira;	0.000327996	0.000854046	0.000364317	0.00112845	0.893774	0.51794	-0.00058023	0.000507589
k__Bacteria;p__Firmicutes;c__Clostridia;o__Clostridiales;f__Peptostreptococcaceae;g__Paraclostridium;	0.000511141	0.00108749	0.000134331	0.00027717	0.085895	0.306741	-5.64502e-05	0.00081007
k__Bacteria;p__Actinobacteria;c__Coriobacteriia;o__Coriobacteriales;f__Eggerthellaceae;g__Parvibacter;	8.39137e-05	8.88523e-05	0.000340144	0.000983309	0.188882	0.306741	-0.000646448	0.000133988
k__Bacteria;p__Proteobacteria;c__Deltaproteobacteria;o__Desulfovibrionales;f__Desulfovibrionaceae;g__Desulfovibrio;	4.59528e-05	0.000100385	0.00048518	0.00102005	0.0346461	0.277116	-0.000844263	-3.4192e-05
k__Bacteria;p__Bacteroidetes;c__Bacteroidia;o__Bacteroidales;f__Rikenellaceae;g__Alistipes;	0.000156506	0.000331557	0.000174734	0.000837724	0.916695	0.52792	-0.000369854	0.000333398
k__Bacteria;p__Firmicutes;c__Negativicutes;o__Selenomonadales;f__Veillonellaceae;g__Dialister;	0.000188473	0.000317468	0.00051108	0.00118019	0.179975	0.306741	-0.000802633	0.00015742
k__Bacteria;p__Verrucomicrobia;c__Verrucomicrobiae;o__Verrucomicrobiales;f__Akkermansiaceae;g__Akkermansia;	0.000156173	0.000750752	1.24317e-05	4.3961e-05	0.320773	0.306741	-0.000147791	0.000435273
k__Bacteria;p__Actinobacteria;c__Coriobacteriia;o__Coriobacteriales;f__Eggerthellaceae;g__Slackia;	0.00112618	0.000937088	0.000518331	0.000414028	0.00338037	0.0646443	0.00021453	0.00100116
k__Bacteria;p__Deferribacteres;c__unidentified_Deferribacteres;o__Deferribacterales;f__Deferribacteraceae;g__Mucispirillum;	0.000185143	0.000608865	3.28058e-05	0.000101788	0.202259	0.306741	-8.65411e-05	0.000391216
k__Bacteria;p__Firmicutes;c__Erysipelotrichia;o__Erysipelotrichales;f__Erysipelotrichaceae;g__Candidatus_Stoquefichus;	0.000943697	0.000939123	0.000381583	0.000509594	0.00826984	0.121652	0.000152888	0.000971339
k__Bacteria;p__Firmicutes;c__Clostridia;o__Clostridiales;f__Lachnospiraceae;g__Sellimonas;	0.000276383	0.000559334	0.000160576	0.000112044	0.291841	0.306741	-0.000104756	0.00033637
k__Bacteria;p__Firmicutes;c__Clostridia;o__Clostridiales;f__Ruminococcaceae;g__Subdoligranulum;	0.000139523	0.000273055	0.000186475	0.000558474	0.695954	0.449394	-0.000288425	0.000194521
k__Bacteria;p__Firmicutes;c__Clostridia;o__Clostridiales;f__Lachnospiraceae;g__Anaerostipes;	0.000128535	0.000481465	5.55972e-05	0.000136406	0.446929	0.347432	-0.000120091	0.000265965
k__Bacteria;p__unidentified_Bacteria;c__unidentified_Bacteria;o__unidentified_Bacteria;f__unidentified_Bacteria;g__Candidatus_Saccharimonas;	9.42365e-05	0.000467707	3.10792e-06	1.12719e-05	0.311819	0.306741	-9.02736e-05	0.000272531
k__Bacteria;p__Firmicutes;c__Clostridia;o__Clostridiales;f__Ruminococcaceae;g__Butyricicoccus;	0.000592724	0.000459057	0.000326677	0.000234588	0.00956086	0.130597	6.84698e-05	0.000463625
k__Bacteria;p__Actinobacteria;c__Coriobacteriia;o__Coriobacteriales;f__Eggerthellaceae;g__Paraeggerthella;	0.000207453	0.000370661	5.14533e-05	8.36492e-05	0.0380611	0.285061	9.18043e-06	0.00030282
k__Bacteria;p__Firmicutes;c__Clostridia;o__Clostridiales;f__Ruminococcaceae;g__Flavonifractor;	0.000132863	0.000256921	0.000157813	0.000162913	0.667993	0.43816	-0.000141293	9.13939e-05
k__Bacteria;p__Actinobacteria;c__Coriobacteriia;o__Coriobacteriales;f__Atopobiaceae;g__Olsenella;	6.29353e-05	0.000250525	3.21151e-05	6.66016e-05	0.534385	0.382744	-6.92252e-05	0.000130866
k__Bacteria;p__Firmicutes;c__Clostridia;o__Clostridiales;f__Lachnospiraceae;g__Dorea;	0.000164498	0.000367087	7.2518e-05	0.000235112	0.272519	0.306741	-7.47204e-05	0.000258679
k__Bacteria;p__Firmicutes;c__Clostridia;o__Clostridiales;f__Ruminococcaceae;g__Papillibacter;	6.72642e-05	0.000239644	1.55396e-05	4.33483e-05	0.270612	0.306741	-4.24832e-05	0.000145932
k__Bacteria;p__Actinobacteria;c__Coriobacteriia;o__Coriobacteriales;f__Atopobiaceae;g__Libanicoccus;	1.23207e-05	2.38121e-05	7.94245e-05	0.000247365	0.172144	0.306741	-0.00016531	3.11028e-05
k__Bacteria;p__Bacteroidetes;c__Bacteroidia;o__Bacteroidales;f__Prevotellaceae;g__Paraprevotella;	5.02816e-05	0.000230033	1.72662e-05	5.56851e-05	0.466565	0.350608	-5.83906e-05	0.000124422
k__Bacteria;p__Firmicutes;c__Bacilli;o__Bacillales;f__Bacillaceae;g__Bacillus;	0.000141521	0.00012599	0.000391252	0.000288173	0.000206641	0.00790335	-0.000372217	-0.000127245
k__Bacteria;p__Bacteroidetes;c__Bacteroidia;o__Bacteroidales;f__Barnesiellaceae;g__Barnesiella;	2.93032e-05	8.95279e-05	4.66187e-05	0.00022206	0.708717	0.453949	-0.000110725	7.60936e-05
k__Bacteria;p__Cyanobacteria;c__unidentified_Cyanobacteria;o__unidentified_Cyanobacteria;f__unidentified_Cyanobacteria;g__unidentified_Cyanobacteria;	3.89599e-05	0.000115956	8.01152e-05	0.000220371	0.393886	0.336074	-0.000137709	5.53983e-05
k__Bacteria;p__Firmicutes;c__Negativicutes;o__Selenomonadales;f__Veillonellaceae;g__Allisonella;	6.26023e-05	8.9317e-05	0.000176806	0.000234573	0.0237824	0.2274	-0.000212242	-1.61652e-05
k__Bacteria;p__Firmicutes;c__Clostridia;o__Clostridiales;f__Lachnospiraceae;g__Agathobacter;	5.32786e-05	0.000175294	2.52087e-05	8.31458e-05	0.450078	0.348463	-4.6352e-05	0.000102492
k__Bacteria;p__Proteobacteria;c__Gammaproteobacteria;o__Enterobacteriales;f__Enterobacteriaceae;g__Proteus;	4.92827e-05	0.0001641	1.45036e-05	3.75036e-05	0.283429	0.306741	-3.02564e-05	9.98145e-05
k__Bacteria;p__Spirochaetes;c__unidentified_Spirochaetes;o__Brachyspirales;f__Brachyspiraceae;g__Brachyspira;	3.7628e-05	0.000159516	3.10792e-06	1.00153e-05	0.263084	0.306741	-2.74365e-05	9.64766e-05
k__Bacteria;p__Firmicutes;c__Clostridia;o__Clostridiales;f__Lachnospiraceae;g__Tyzzerella;	0.000138191	0.000174764	0.000147453	0.000151582	0.834337	0.500168	-9.76698e-05	7.91457e-05
k__Bacteria;p__Firmicutes;c__Clostridia;o__Clostridiales;f__Peptostreptococcaceae;g__Paeniclostridium;	0.000134528	0.000105408	0.000119482	0.000199219	0.72952	0.460426	-7.23328e-05	0.000102425
k__Bacteria;p__Actinobacteria;c__Coriobacteriia;o__Coriobacteriales;f__Eggerthellaceae;g__Enterorhabdus;	3.6296e-05	0.000147254	4.83454e-06	1.30251e-05	0.26992	0.306741	-2.5826e-05	8.8749e-05
k__Bacteria;p__Firmicutes;c__Clostridia;o__Clostridiales;f__Ruminococcaceae;g__Anaerotruncus;	3.7628e-05	0.000144965	1.10504e-05	3.46011e-05	0.353329	0.315741	-3.09873e-05	8.41425e-05
k__Bacteria;p__Actinobacteria;c__Coriobacteriia;o__Coriobacteriales;f__Coriobacteriaceae;g__Enorma;	3.89599e-05	0.000141585	6.90648e-06	1.52093e-05	0.24384	0.306741	-2.31146e-05	8.72216e-05
k__Bacteria;p__Firmicutes;c__Bacilli;o__Lactobacillales;f__Enterococcaceae;g__Enterococcus;	0.000135527	0.00015095	6.63022e-05	7.11173e-05	0.0347782	0.277116	5.21257e-06	0.000133238
k__Bacteria;p__Proteobacteria;c__Gammaproteobacteria;o__unidentified_Gammaproteobacteria;f__Burkholderiaceae;g__Parasutterella;	4.06249e-05	9.9848e-05	7.28634e-05	0.000198597	0.454103	0.349567	-0.000118524	5.40466e-05
k__Bacteria;p__Firmicutes;c__Clostridia;o__Clostridiales;f__Lachnospiraceae;g__Epulopiscium;	2.36424e-05	6.38187e-05	5.55972e-05	0.000129619	0.256076	0.306741	-8.80661e-05	2.41565e-05
k__Bacteria;p__Tenericutes;c__Mollicutes;o__Anaeroplasmatales;f__Anaeroplasmataceae;g__Anaeroplasma;	8.79096e-05	0.000112471	6.38849e-05	0.000130499	0.468595	0.350608	-4.20201e-05	9.00694e-05
k__Bacteria;p__Firmicutes;c__Clostridia;o__Clostridiales;f__unidentified_Clostridiales;g__Candidatus_Arthromitus;	1.03227e-05	2.00357e-05	2.96979e-05	0.000119795	0.414103	0.340181	-6.72799e-05	2.85296e-05
k__Bacteria;p__Firmicutes;c__Negativicutes;o__Selenomonadales;f__Veillonellaceae;g__Veillonella;	8.99076e-06	2.79692e-05	2.86619e-05	0.000115905	0.397885	0.336592	-6.65611e-05	2.72189e-05
k__Bacteria;p__Firmicutes;c__Clostridia;o__Clostridiales;f__Peptostreptococcaceae;g__Peptostreptococcus;	7.19261e-05	0.000116367	2.90072e-05	4.51862e-05	0.0780674	0.306741	-5.07927e-06	9.0917e-05
k__Bacteria;p__Firmicutes;c__Bacilli;o__Lactobacillales;f__Enterococcaceae;g__Vagococcus;	8.85756e-05	0.000119389	2.24461e-05	2.62775e-05	0.00767838	0.121652	1.8888e-05	0.000113371
k__Bacteria;p__Actinobacteria;c__Coriobacteriia;o__Coriobacteriales;f__Eggerthellaceae;g__Senegalimassilia;	4.99487e-06	1.42382e-05	3.66043e-05	0.000128387	0.214445	0.306741	-8.26404e-05	1.94214e-05
k__Bacteria;p__Proteobacteria;c__Gammaproteobacteria;o__Pseudomonadales;f__Moraxellaceae;g__Acinetobacter;	3.7628e-05	4.14245e-05	4.00576e-05	0.000102457	0.909497	0.525459	-4.55426e-05	4.06834e-05
k__Bacteria;p__Lentisphaerae;c__Lentisphaeria;o__Victivallales;f__Victivallaceae;g__Victivallis;	2.23104e-05	0.000102399	6.90648e-07	3.58871e-06	0.274023	0.306741	-1.8107e-05	6.13465e-05
k__Bacteria;p__Firmicutes;c__Erysipelotrichia;o__Erysipelotrichales;f__Erysipelotrichaceae;g__Ileibacterium;	2.89702e-05	9.67402e-05	1.76115e-05	3.09594e-05	0.558775	0.394306	-2.77777e-05	5.04951e-05
k__Bacteria;p__Firmicutes;c__Clostridia;o__Clostridiales;f__Eubacteriaceae;g__Anaerofustis;	3.5963e-05	6.32222e-05	3.90216e-05	9.78579e-05	0.891544	0.51794	-4.80005e-05	4.18833e-05
k__Bacteria;p__Bacteroidetes;c__Bacteroidia;o__Bacteroidales;f__Porphyromonadaceae;g__Porphyromonas;	2.23104e-05	4.71571e-05	0.000117755	0.000138659	0.00187184	0.0397733	-0.00015277	-3.81202e-05
k__Bacteria;p__Firmicutes;c__Clostridia;o__Clostridiales;f__unidentified_Clostridiales;g__Mogibacterium;	5.96054e-05	8.58047e-05	2.79712e-05	3.51726e-05	0.0801773	0.306741	-3.99972e-06	6.7268e-05
k__Bacteria;p__Verrucomicrobia;c__Verrucomicrobiae;o__Chthoniobacterales;f__Chthoniobacteraceae;g__Candidatus_Udaeobacter;	1.93135e-05	8.43511e-05	3.45324e-06	1.03915e-05	0.332042	0.308242	-1.70571e-05	4.87776e-05
k__Bacteria;p__Proteobacteria;c__Gammaproteobacteria;o__Aeromonadales;f__Aeromonadaceae;g__Aeromonas;	1.59836e-05	8.09991e-05	3.45324e-07	1.79436e-06	0.316142	0.306741	-1.57764e-05	4.70529e-05
k__Bacteria;p__Proteobacteria;c__Gammaproteobacteria;o__Xanthomonadales;f__Xanthomonadaceae;g__Stenotrophomonas;	8.65777e-06	1.60349e-05	2.41727e-05	8.17444e-05	0.341149	0.31215	-4.83361e-05	1.73062e-05
k__Bacteria;p__Firmicutes;c__Bacilli;o__Lactobacillales;f__Leuconostocaceae;g__Weissella;	3.5297e-05	8.87565e-05	1.83022e-05	6.8685e-05	0.429865	0.343377	-2.58859e-05	5.98756e-05
k__Archaea;p__Euryarchaeota;c__Methanobacteria;o__Methanobacteriales;f__Methanobacteriaceae;g__Methanobrevibacter;	1.09887e-05	3.14963e-05	2.41727e-05	8.91029e-05	0.472886	0.350608	-5.01488e-05	2.37808e-05
k__Bacteria;p__Firmicutes;c__Clostridia;o__Clostridiales;f__Ruminococcaceae;g__Intestinimonas;	4.92827e-05	5.63358e-05	4.52374e-05	7.72632e-05	0.825887	0.49666	-3.27353e-05	4.08258e-05
k__Bacteria;p__Firmicutes;c__Bacilli;o__Bacillales;f__unidentified_Bacillales;g__Gemella;	1.66496e-05	1.83616e-05	2.3482e-05	7.50088e-05	0.648803	0.43081	-3.71974e-05	2.35324e-05
k__Bacteria;p__Actinobacteria;c__unidentified_Actinobacteria;o__Micrococcales;f__Microbacteriaceae;g__Leucobacter;	5.92724e-05	8.76563e-05	3.07338e-05	2.95765e-05	0.112688	0.306741	-7.08722e-06	6.41643e-05
k__Bacteria;p__Firmicutes;c__Clostridia;o__Clostridiales;f__Lachnospiraceae;g__Marvinbryantia;	3.29661e-05	7.56819e-05	1.55396e-05	2.5337e-05	0.257052	0.306741	-1.33106e-05	4.81637e-05
k__Bacteria;p__Firmicutes;c__Clostridia;o__Clostridiales;f__unidentified_Clostridiales;g__Sarcina;	6.99281e-06	1.12416e-05	2.48633e-05	7.28667e-05	0.218384	0.306741	-4.69624e-05	1.12214e-05
k__Bacteria;p__Firmicutes;c__Clostridia;o__Clostridiales;f__Ruminococcaceae;g__Oscillibacter;	4.32888e-05	4.30058e-05	4.48921e-05	6.99657e-05	0.919278	0.52792	-3.33229e-05	3.01163e-05
k__Bacteria;p__Actinobacteria;c__unidentified_Actinobacteria;o__Actinomycetales;f__Actinomycetaceae;g__Actinomyces;	5.69415e-05	5.61917e-05	4.8e-05	6.17766e-05	0.577264	0.403902	-2.3045e-05	4.09278e-05
k__Bacteria;p__Bacteroidetes;c__Bacteroidia;o__Sphingobacteriales;f__Sphingobacteriaceae;g__Mucilaginibacter;	1.06557e-05	5.63847e-05	0	0	0.326189	0.306741	-1.1208e-05	3.25194e-05
k__Bacteria;p__Melainabacteria;c__unidentified_Melainabacteria;o__unidentified_Melainabacteria;f__unidentified_Melainabacteria;g__unidentified_Melainabacteria;	9.98973e-06	5.10638e-05	0	0	0.309764	0.306741	-9.81073e-06	2.97902e-05
k__Bacteria;p__Firmicutes;c__Clostridia;o__Clostridiales;f__Ruminococcaceae;g__Phocea;	3.99589e-05	5.96664e-05	4.04029e-05	6.4545e-05	0.978987	0.536764	-3.41035e-05	3.32155e-05
k__Bacteria;p__Proteobacteria;c__Gammaproteobacteria;o__Enterobacteriales;f__Enterobacteriaceae;g__Serratia;	3.8294e-05	6.38115e-05	1.83022e-05	4.38454e-05	0.180722	0.306741	-9.60164e-06	4.95852e-05
k__Bacteria;p__Firmicutes;c__Clostridia;o__Clostridiales;f__Ruminococcaceae;g__Caproiciproducens;	5.62755e-05	6.25961e-05	4.69641e-05	3.78716e-05	0.506211	0.36808	-1.86789e-05	3.73017e-05
k__Bacteria;p__Firmicutes;c__Clostridia;o__Clostridiales;f__Lachnospiraceae;g__Oribacterium;	2.56403e-05	4.08881e-05	6.21583e-06	1.7347e-05	0.0267636	0.235633	2.36426e-06	3.64847e-05
k__Bacteria;p__Firmicutes;c__Bacilli;o__Bacillales;f__Planococcaceae;g__Lysinibacillus;	8.65777e-06	2.40643e-05	1.10504e-05	4.03968e-05	0.79181	0.486225	-2.05679e-05	1.57827e-05
k__Bacteria;p__Bacteroidetes;c__Bacteroidia;o__Bacteroidales;f__Marinifilaceae;g__Butyricimonas;	5.99384e-06	1.68735e-05	8.97842e-06	3.78716e-05	0.709762	0.453949	-1.91245e-05	1.31553e-05
k__Bacteria;p__Bacteroidetes;c__Bacteroidia;o__Bacteroidales;f__Marinifilaceae;g__Odoribacter;	2.26434e-05	4.11083e-05	5.52518e-06	1.70082e-05	0.0496807	0.306741	2.51948e-08	3.42112e-05
k__Bacteria;p__Firmicutes;c__Bacilli;o__Lactobacillales;f__Aerococcaceae;g__Abiotrophia;	2.06454e-05	3.9505e-05	1.20863e-05	3.41907e-05	0.393665	0.336074	-1.14065e-05	2.85247e-05
k__Bacteria;p__Proteobacteria;c__Gammaproteobacteria;o__Pseudomonadales;f__Pseudomonadaceae;g__Pseudomonas;	3.49641e-05	4.18993e-05	3.17698e-05	4.29032e-05	0.781167	0.482559	-1.97533e-05	2.61418e-05
k__Bacteria;p__Proteobacteria;c__Alphaproteobacteria;o__Sphingomonadales;f__Sphingomonadaceae;g__Sphingomonas;	1.26537e-05	3.79975e-05	3.79856e-06	1.46874e-05	0.258946	0.306741	-6.80933e-06	2.45195e-05
k__Bacteria;p__Proteobacteria;c__Gammaproteobacteria;o__unidentified_Gammaproteobacteria;f__Burkholderiaceae;g__Castellaniella;	3.99589e-06	7.79196e-06	9.32375e-06	3.45008e-05	0.439847	0.346147	-1.92469e-05	8.59121e-06
k__Bacteria;p__Firmicutes;c__Erysipelotrichia;o__Erysipelotrichales;f__Erysipelotrichaceae;g__Holdemania;	7.3258e-06	1.05721e-05	2.27914e-05	3.82976e-05	0.051878	0.306741	-3.10654e-05	1.34211e-07
k__Bacteria;p__Acidobacteria;c__Acidobacteriia;o__Solibacterales;f__unidentified_Solibacterales;g__Bryobacter;	7.3258e-06	3.01705e-05	1.03597e-06	3.95009e-06	0.283517	0.306741	-5.49367e-06	1.80733e-05
k__Bacteria;p__Actinobacteria;c__Coriobacteriia;o__Coriobacteriales;f__Eggerthellaceae;g__Eggerthella;	1.29866e-05	3.35059e-05	4.48921e-06	1.66327e-05	0.238129	0.306741	-5.8439e-06	2.28388e-05
k__Bacteria;p__Firmicutes;c__Clostridia;o__Clostridiales;f__Ruminococcaceae;g__Anaerofilum;	1.69825e-05	3.34784e-05	1.45036e-05	1.95804e-05	0.738004	0.461793	-1.23639e-05	1.73218e-05
k__Bacteria;p__Proteobacteria;c__Gammaproteobacteria;o__Oceanospirillales;f__Alcanivoracaceae;g__Alcanivorax;	1.66496e-05	1.74629e-05	2.24461e-05	3.44289e-05	0.438406	0.346147	-2.07785e-05	9.18551e-06
k__Bacteria;p__Firmicutes;c__Clostridia;o__Clostridiales;f__Lachnospiraceae;g__Cellulosilyticum;	1.19877e-05	2.2391e-05	2.79712e-05	4.08055e-05	0.0807285	0.306741	-3.4012e-05	2.0449e-06
k__Bacteria;p__Proteobacteria;c__Gammaproteobacteria;o__Xanthomonadales;f__Xanthomonadaceae;g__Pseudoxanthomonas;	5.32786e-06	2.47892e-05	0	0	0.265412	0.306741	-4.2844e-06	1.49401e-05
k__Bacteria;p__Actinobacteria;c__Coriobacteriia;o__Coriobacteriales;f__Eggerthellaceae;g__Adlercreutzia;	1.26537e-05	3.29121e-05	7.2518e-06	2.07413e-05	0.468554	0.350608	-9.47653e-06	2.02802e-05
k__Bacteria;p__Actinobacteria;c__Coriobacteriia;o__Coriobacteriales;f__Atopobiaceae;g__Atopobium;	1.03227e-05	2.50362e-05	2.07194e-06	5.38307e-06	0.0989639	0.306741	-1.64681e-06	1.81484e-05
k__Bacteria;p__Firmicutes;c__Clostridia;o__Clostridiales;f__Lachnospiraceae;g__Acetitomaculum;	8.99076e-06	2.20468e-05	2.76259e-06	6.23572e-06	0.160754	0.306741	-2.60981e-06	1.50661e-05
k__Bacteria;p__Proteobacteria;c__Gammaproteobacteria;o__unidentified_Gammaproteobacteria;f__Burkholderiaceae;g__Ralstonia;	8.32478e-06	2.21716e-05	6.90648e-06	1.78397e-05	0.794504	0.486225	-9.45483e-06	1.22914e-05
k__Bacteria;p__Proteobacteria;c__Alphaproteobacteria;o__Rhizobiales;f__Xanthobacteraceae;g__Bradyrhizobium;	5.66085e-06	1.97117e-05	3.45324e-06	8.63416e-06	0.591576	0.407269	-6.05504e-06	1.04703e-05
k__Bacteria;p__Actinobacteria;c__unidentified_Actinobacteria;o__Bifidobacteriales;f__Bifidobacteriaceae;g__Aeriscardovia;	5.99384e-06	1.96913e-05	1.72662e-06	4.50655e-06	0.272979	0.306741	-3.53722e-06	1.20717e-05
k__Bacteria;p__Thermotogae;c__unidentified_Thermotogae;o__Petrotogales;f__unidentified_Petrotogales;g__Petrotoga;	0	0	3.79856e-06	1.97379e-05	0.326527	0.306741	-1.16066e-05	4.0095e-06
k__Bacteria;p__Firmicutes;c__Clostridia;o__Clostridiales;f__Lachnospiraceae;g__Hungatella;	4.66187e-06	1.23015e-05	5.52518e-06	2.07294e-05	0.852583	0.506345	-1.01815e-05	8.45486e-06
k__Bacteria;p__Proteobacteria;c__Alphaproteobacteria;o__Caulobacterales;f__Caulobacteraceae;g__Brevundimonas;	5.66085e-06	1.57125e-05	4.83454e-06	1.99252e-05	0.865409	0.51019	-8.91784e-06	1.05705e-05
k__Bacteria;p__Proteobacteria;c__Alphaproteobacteria;o__Sphingomonadales;f__Sphingomonadaceae;g__Sphingobium;	6.99281e-06	1.85826e-05	2.76259e-06	6.23572e-06	0.262501	0.306741	-3.31846e-06	1.17789e-05
k__Bacteria;p__Actinobacteria;c__unidentified_Actinobacteria;o__Corynebacteriales;f__Corynebacteriaceae;g__Corynebacterium;	7.65879e-06	1.86567e-05	2.07194e-06	6.50781e-06	0.144703	0.306741	-2.01966e-06	1.31934e-05
k__Bacteria;p__Proteobacteria;c__Gammaproteobacteria;o__unidentified_Gammaproteobacteria;f__Burkholderiaceae;g__Comamonas;	4.99487e-06	1.46835e-05	1.03597e-05	2.18406e-05	0.29244	0.306741	-1.55072e-05	4.77744e-06
k__Bacteria;p__Actinobacteria;c__unidentified_Actinobacteria;o__Micrococcales;f__Microbacteriaceae;g__Microbacterium;	6.65982e-06	1.69957e-05	4.83454e-06	1.49382e-05	0.6737	0.438212	-6.82233e-06	1.04729e-05
k__Bacteria;p__Actinobacteria;c__unidentified_Actinobacteria;o__Micrococcales;f__Cellulomonadaceae;g__Cellulomonas;	4.66187e-06	1.63474e-05	4.14389e-06	1.07661e-05	0.889849	0.51794	-6.96577e-06	8.00174e-06
k__Bacteria;p__Actinobacteria;c__unidentified_Actinobacteria;o__Micrococcales;f__Micrococcaceae;g__Rothia;	9.32375e-06	1.54356e-05	5.87051e-06	1.75669e-05	0.442843	0.346501	-5.50871e-06	1.24152e-05
k__Bacteria;p__Bacteroidetes;c__Bacteroidia;o__Chitinophagales;f__Chitinophagaceae;g__Flavisolibacter;	3.32991e-06	1.58908e-05	0	0	0.277282	0.306741	-2.8319e-06	9.49172e-06
k__Bacteria;p__Proteobacteria;c__Gammaproteobacteria;o__Oceanospirillales;f__Halomonadaceae;g__Halovibrio;	3.6629e-06	1.61171e-05	8.28778e-06	1.58004e-05	0.287433	0.306741	-1.32575e-05	4.00772e-06
k__Bacteria;p__Actinobacteria;c__unidentified_Actinobacteria;o__Frankiales;f__Acidothermaceae;g__Acidothermus;	5.32786e-06	1.67229e-05	2.41727e-06	8.00916e-06	0.412827	0.340181	-4.2011e-06	1.00223e-05
k__Bacteria;p__Firmicutes;c__Bacilli;o__Bacillales;f__Staphylococcaceae;g__Staphylococcus;	9.98973e-06	1.82863e-05	4.14389e-06	8.70558e-06	0.136048	0.306741	-1.92263e-06	1.36143e-05
k__Bacteria;p__Bacteroidetes;c__Bacteroidia;o__Chitinophagales;f__Chitinophagaceae;g__Chitinophaga;	2.99692e-06	1.58582e-05	0	0	0.326189	0.306741	-3.15225e-06	9.14609e-06
k__Bacteria;p__Actinobacteria;c__Thermoleophilia;o__Solirubrobacterales;f__Solirubrobacteraceae;g__Conexibacter;	2.66393e-06	1.40962e-05	6.90648e-07	2.48832e-06	0.471868	0.350608	-3.56456e-06	7.51112e-06
k__Bacteria;p__Firmicutes;c__Clostridia;o__Clostridiales;f__Ruminococcaceae;g__Oscillospira;	6.65982e-07	3.52405e-06	1.00144e-05	1.93386e-05	0.0198351	0.19964	-1.70973e-05	-1.59949e-06
k__Bacteria;p__Firmicutes;c__Erysipelotrichia;o__Erysipelotrichales;f__Erysipelotrichaceae;g__Solobacterium;	4.66187e-06	1.51195e-05	4.48921e-06	1.27659e-05	0.963629	0.536764	-7.38862e-06	7.73395e-06
k__Bacteria;p__Spirochaetes;c__Spirochaetia;o__Spirochaetales;f__Spirochaetaceae;g__unidentified_Spirochaetaceae;	0	0	2.76259e-06	1.43548e-05	0.326527	0.306741	-8.44118e-06	2.916e-06
k__Bacteria;p__Fusobacteria;c__Fusobacteriia;o__Fusobacteriales;f__Leptotrichiaceae;g__Sneathia;	2.66393e-06	1.40962e-05	0	0	0.326189	0.306741	-2.802e-06	8.12986e-06
k__Bacteria;p__Bacteroidetes;c__Bacteroidia;o__Chitinophagales;f__Chitinophagaceae;g__Terrimonas;	2.66393e-06	1.40962e-05	3.45324e-07	1.79436e-06	0.395414	0.336074	-3.18469e-06	7.8219e-06
k__Bacteria;p__Firmicutes;c__Clostridia;o__Clostridiales;f__Eubacteriaceae;g__Eubacterium;	1.16547e-05	2.03997e-05	6.90648e-06	1.47631e-05	0.326301	0.306741	-4.87461e-06	1.4371e-05
k__Bacteria;p__Proteobacteria;c__Alphaproteobacteria;o__Rhizobiales;f__Beijerinckiaceae;g__Methylobacterium;	4.99487e-06	1.35428e-05	5.52518e-06	1.22004e-05	0.879227	0.515762	-7.49745e-06	6.43681e-06
k__Bacteria;p__Acidobacteria;c__Acidobacteriia;o__Solibacterales;f__unidentified_Solibacterales;g__Candidatus_Solibacter;	4.99487e-06	1.35428e-05	3.10792e-06	7.31415e-06	0.521798	0.377396	-4.00838e-06	7.78228e-06
k__Bacteria;p__Proteobacteria;c__Gammaproteobacteria;o__unidentified_Gammaproteobacteria;f__unidentified_Gammaproteobacteria;g__Steroidobacter;	2.99692e-06	1.27016e-05	0	0	0.222559	0.306741	-1.92825e-06	7.92209e-06
k__Bacteria;p__Proteobacteria;c__Gammaproteobacteria;o__Oceanospirillales;f__unidentified_Oceanospirillales;g__Nitrincola;	6.65982e-07	2.4453e-06	4.14389e-06	1.51522e-05	0.248971	0.306741	-9.53264e-06	2.57683e-06
k__Bacteria;p__Bacteroidetes;c__Bacteroidia;o__Cytophagales;f__Spirosomaceae;g__Dyadobacter;	2.33094e-06	1.23342e-05	0	0	0.326189	0.306741	-2.45175e-06	7.11363e-06
k__Bacteria;p__Proteobacteria;c__Deltaproteobacteria;o__unidentified_Deltaproteobacteria;f__unidentified_Deltaproteobacteria;g__unidentified_Deltaproteobacteria;	3.32991e-06	1.27423e-05	3.45324e-07	1.79436e-06	0.230051	0.306741	-1.9977e-06	7.96687e-06
k__Bacteria;p__Firmicutes;c__Clostridia;o__Clostridiales;f__Lachnospiraceae;g__Howardella;	1.06557e-05	1.57892e-05	1.69209e-05	2.45375e-05	0.268102	0.306741	-1.7522e-05	4.99166e-06
k__Bacteria;p__Proteobacteria;c__Alphaproteobacteria;o__Rhizobiales;f__Xanthobacteraceae;g__Pseudolabrys;	4.99487e-06	1.25559e-05	1.03597e-06	5.38307e-06	0.134787	0.306741	-1.28776e-06	9.20555e-06
k__Bacteria;p__Tenericutes;c__Mollicutes;o__Mycoplasmatales;f__Mycoplasmataceae;g__Candidatus_Bacilloplasma;	3.32991e-07	1.76202e-06	2.07194e-06	1.07661e-05	0.414476	0.340181	-6.04226e-06	2.56435e-06
k__Bacteria;p__Proteobacteria;c__Alphaproteobacteria;o__Rhizobiales;f__Beijerinckiaceae;g__Bosea;	5.99384e-06	1.27423e-05	1.3813e-06	4.25205e-06	0.0788045	0.306741	-5.61038e-07	9.78612e-06
k__Bacteria;p__Proteobacteria;c__Gammaproteobacteria;o__unidentified_Gammaproteobacteria;f__Hydrogenophilaceae;g__Hydrogenophilus;	0	0	2.41727e-06	1.08464e-05	0.257376	0.306741	-6.70794e-06	1.87341e-06
k__Bacteria;p__Firmicutes;c__Clostridia;o__Clostridiales;f__Ruminococcaceae;g__Angelakisella;	4.66187e-06	1.40144e-05	2.07194e-06	5.38307e-06	0.368673	0.322634	-3.18319e-06	8.36305e-06
k__Bacteria;p__Proteobacteria;c__Deltaproteobacteria;o__Myxococcales;f__Haliangiaceae;g__Haliangium;	3.32991e-06	1.14091e-05	3.45324e-07	1.79436e-06	0.182412	0.306741	-1.4856e-06	7.45477e-06
k__Bacteria;p__unidentified_Bacteria;c__unidentified_Bacteria;o__unidentified_Bacteria;f__unidentified_Bacteria;g__unidentified_Bacteria;	3.32991e-06	1.16879e-05	2.76259e-06	8.5041e-06	0.837353	0.500408	-4.95617e-06	6.09081e-06
k__Bacteria;p__Firmicutes;c__Erysipelotrichia;o__Erysipelotrichales;f__Erysipelotrichaceae;g__Dubosiella;	5.66085e-06	1.30234e-05	3.45324e-06	1.10163e-05	0.499769	0.36618	-4.31045e-06	8.72566e-06
k__Bacteria;p__Actinobacteria;c__Coriobacteriia;o__Coriobacteriales;f__unidentified_Coriobacteriales;g__Raoultibacter;	4.32888e-06	7.39054e-06	5.17986e-06	1.40055e-05	0.780709	0.482559	-6.99073e-06	5.28878e-06
k__Bacteria;p__Proteobacteria;c__Alphaproteobacteria;o__Rhizobiales;f__unidentified_Rhizobiales;g__Hansschlegelia;	0	0	2.07194e-06	1.07661e-05	0.326527	0.306741	-6.33089e-06	2.187e-06
k__Bacteria;p__Firmicutes;c__Erysipelotrichia;o__Erysipelotrichales;f__Erysipelotrichaceae;g__Faecalicoccus;	6.99281e-06	1.23342e-05	8.28778e-06	1.60106e-05	0.73893	0.461793	-9.05968e-06	6.46975e-06
k__Bacteria;p__Actinobacteria;c__unidentified_Actinobacteria;o__Micrococcales;f__Microbacteriaceae;g__Clavibacter;	4.66187e-06	1.09146e-05	7.59713e-06	1.41725e-05	0.394889	0.336074	-9.80778e-06	3.93727e-06
k__Bacteria;p__Actinobacteria;c__unidentified_Actinobacteria;o__Micrococcales;f__Sanguibacteraceae;g__Sanguibacter;	2.66393e-06	1.0105e-05	3.45324e-07	1.79436e-06	0.241938	0.306741	-1.65186e-06	6.28907e-06
k__Bacteria;p__Bacteroidetes;c__Bacteroidia;o__Cytophagales;f__Microscillaceae;g__Chryseolinea;	9.98973e-07	3.88119e-06	3.45324e-06	1.03915e-05	0.257555	0.306741	-6.78857e-06	1.88003e-06
k__Bacteria;p__Proteobacteria;c__Gammaproteobacteria;o__unidentified_Gammaproteobacteria;f__unidentified_Gammaproteobacteria;g__Acidibacter;	5.32786e-06	1.08936e-05	3.45324e-06	7.38156e-06	0.457259	0.349775	-3.15552e-06	6.90475e-06
k__Bacteria;p__Proteobacteria;c__Gammaproteobacteria;o__unidentified_Gammaproteobacteria;f__unidentified_Gammaproteobacteria;g__Rickettsiella;	2.99692e-06	9.84563e-06	1.3813e-06	7.17742e-06	0.488951	0.359632	-3.0403e-06	6.27154e-06
k__Bacteria;p__Proteobacteria;c__Alphaproteobacteria;o__Rhizobiales;f__Rhizobiaceae;g__Lentilitoribacter;	1.66496e-06	8.81011e-06	1.03597e-06	5.38307e-06	0.749883	0.467111	-3.32067e-06	4.57864e-06
k__Bacteria;p__Tenericutes;c__Mollicutes;o__Mycoplasmatales;f__Mycoplasmataceae;g__Mycoplasma;	4.99487e-06	1.3303e-05	3.45324e-06	6.91378e-06	0.590771	0.407269	-4.20317e-06	7.28642e-06
k__Bacteria;p__Proteobacteria;c__Gammaproteobacteria;o__Methylococcales;f__unidentified_Methylococcales;g__Methylobacter;	1.66496e-06	8.81011e-06	0	0	0.326189	0.306741	-1.75125e-06	5.08116e-06
k__Bacteria;p__Proteobacteria;c__Gammaproteobacteria;o__Pasteurellales;f__Pasteurellaceae;g__Frederiksenia;	3.32991e-06	7.27292e-06	8.6331e-06	1.3167e-05	0.073215	0.306741	-1.11285e-05	5.22152e-07
k__Bacteria;p__Bacteroidetes;c__Bacteroidia;o__Chitinophagales;f__Saprospiraceae;g__Aureispira;	0	0	1.72662e-06	8.97178e-06	0.326527	0.306741	-5.27574e-06	1.8225e-06
k__Bacteria;p__Proteobacteria;c__Gammaproteobacteria;o__Vibrionales;f__Vibrionaceae;g__Vibrio;	2.99692e-06	9.84563e-06	6.90648e-07	3.58871e-06	0.253251	0.306741	-1.72591e-06	6.33845e-06
k__Bacteria;p__Planctomycetes;c__Planctomycetacia;o__unidentified_Planctomycetacia;f__Gemmataceae;g__Gemmata;	2.33094e-06	9.36681e-06	0	0	0.198976	0.306741	-1.30113e-06	5.96301e-06
k__Bacteria;p__Actinobacteria;c__unidentified_Actinobacteria;o__Propionibacteriales;f__Propionibacteriaceae;g__Cutibacterium;	5.99384e-06	1.19602e-05	7.2518e-06	1.1944e-05	0.69794	0.449394	-7.72415e-06	5.20822e-06
k__Bacteria;p__Actinobacteria;c__Coriobacteriia;o__Coriobacteriales;f__Eggerthellaceae;g__Gordonibacter;	4.99487e-06	1.37785e-05	0	0	0.0657148	0.306741	-3.47895e-07	1.03376e-05
k__Bacteria;p__Proteobacteria;c__Alphaproteobacteria;o__Rhizobiales;f__Rhizobiaceae;g__Aliihoeflea;	2.33094e-06	9.36681e-06	0	0	0.198976	0.306741	-1.30113e-06	5.96301e-06
k__Bacteria;p__Firmicutes;c__Clostridia;o__Clostridiales;f__Christensenellaceae;g__Catabacter;	4.66187e-06	1.09146e-05	2.41727e-06	7.12548e-06	0.369478	0.322634	-2.73921e-06	7.22843e-06
k__Bacteria;p__Actinobacteria;c__unidentified_Actinobacteria;o__Micrococcales;f__Micrococcaceae;g__Paenarthrobacter;	1.66496e-06	8.81011e-06	2.07194e-06	5.97198e-06	0.841422	0.501273	-4.47554e-06	3.66157e-06
k__Bacteria;p__Proteobacteria;c__Alphaproteobacteria;o__Caulobacterales;f__Caulobacteraceae;g__Asticcacaulis;	1.66496e-06	8.81011e-06	0	0	0.326189	0.306741	-1.75125e-06	5.08116e-06
k__Bacteria;p__Planctomycetes;c__Planctomycetacia;o__unidentified_Planctomycetacia;f__unidentified_Planctomycetacia;g__Rhodopirellula;	2.33094e-06	9.01653e-06	0	0	0.182606	0.306741	-1.16531e-06	5.82718e-06
k__Bacteria;p__Firmicutes;c__Erysipelotrichia;o__Erysipelotrichales;f__Erysipelotrichaceae;g__Coprobacillus;	1.66496e-06	8.81011e-06	3.45324e-07	1.79436e-06	0.443921	0.346501	-2.15643e-06	4.79569e-06
k__Bacteria;p__Proteobacteria;c__Deltaproteobacteria;o__Myxococcales;f__Polyangiaceae;g__Pajaroellobacter;	1.33196e-06	7.04809e-06	5.17986e-06	1.13703e-05	0.140364	0.306741	-9.01364e-06	1.31785e-06
k__Bacteria;p__Actinobacteria;c__unidentified_Actinobacteria;o__Corynebacteriales;f__Corynebacteriaceae;g__unidentified_Corynebacteriaceae;	3.99589e-06	1.08936e-05	1.72662e-06	5.80372e-06	0.338218	0.311259	-2.45909e-06	6.99763e-06
k__Bacteria;p__Firmicutes;c__Bacilli;o__Bacillales;f__Planococcaceae;g__Solibacillus;	1.33196e-06	7.04809e-06	1.72662e-06	5.80372e-06	0.82129	0.49666	-3.88319e-06	3.09388e-06
k__Bacteria;p__Proteobacteria;c__Gammaproteobacteria;o__unidentified_Gammaproteobacteria;f__unidentified_Gammaproteobacteria;g__Candidatus_Berkiella;	1.33196e-06	7.04809e-06	0	0	0.326189	0.306741	-1.401e-06	4.06493e-06
k__Bacteria;p__Firmicutes;c__Clostridia;o__Clostridiales;f__Ruminococcaceae;g__Candidatus_Soleaferrea;	9.98973e-07	2.9367e-06	1.72662e-06	7.33106e-06	0.634348	0.427144	-3.8091e-06	2.35381e-06
k__Bacteria;p__Actinobacteria;c__unidentified_Actinobacteria;o__Actinomycetales;f__Actinomycetaceae;g__Trueperella;	1.66496e-06	5.10908e-06	1.3813e-06	7.17742e-06	0.867061	0.51019	-3.10701e-06	3.67433e-06
k__Bacteria;p__Proteobacteria;c__Alphaproteobacteria;o__Rhizobiales;f__unidentified_Rhizobiales;g__Devosia;	4.66187e-06	1.06156e-05	1.72662e-06	6.35376e-06	0.218082	0.306741	-1.79845e-06	7.66896e-06
k__Bacteria;p__Actinobacteria;c__Acidimicrobiia;o__unidentified_Acidimicrobiia;f__unidentified_Acidimicrobiia;g__unidentified_Acidimicrobiia;	1.33196e-06	7.04809e-06	0	0	0.326189	0.306741	-1.401e-06	4.06493e-06
k__Bacteria;p__Proteobacteria;c__Gammaproteobacteria;o__Beggiatoales;f__Beggiatoaceae;g__Beggiatoa;	1.33196e-06	7.04809e-06	0	0	0.326189	0.306741	-1.401e-06	4.06493e-06
k__Bacteria;p__Firmicutes;c__Negativicutes;o__Selenomonadales;f__Acidaminococcaceae;g__Acidaminococcus;	1.33196e-06	7.04809e-06	0	0	0.326189	0.306741	-1.401e-06	4.06493e-06
k__Bacteria;p__Actinobacteria;c__unidentified_Actinobacteria;o__Propionibacteriales;f__Nocardioidaceae;g__Aeromicrobium;	2.33094e-06	8.65207e-06	6.90648e-07	3.58871e-06	0.361525	0.318599	-1.9585e-06	5.23908e-06
k__Bacteria;p__Actinobacteria;c__Thermoleophilia;o__Solirubrobacterales;f__Solirubrobacteraceae;g__Solirubrobacter;	2.33094e-06	8.65207e-06	3.10792e-06	8.17747e-06	0.733427	0.461369	-5.32888e-06	3.77492e-06
k__Bacteria;p__Actinobacteria;c__unidentified_Actinobacteria;o__Micrococcales;f__Dermabacteraceae;g__Brachybacterium;	1.66496e-06	7.20142e-06	1.3813e-06	4.25205e-06	0.859051	0.508606	-2.91663e-06	3.48394e-06
k__Bacteria;p__Gemmatimonadetes;c__unidentified_Gemmatimonadetes;o__Gemmatimonadales;f__Gemmatimonadaceae;g__Gemmatirosa;	6.65982e-07	3.52405e-06	1.3813e-06	7.17742e-06	0.643575	0.428828	-3.8209e-06	2.39027e-06
k__Bacteria;p__Proteobacteria;c__Alphaproteobacteria;o__Rhizobiales;f__Rhizobiaceae;g__Neorhizobium;	3.32991e-06	9.22456e-06	1.72662e-06	6.35376e-06	0.45516	0.349567	-2.67802e-06	5.8846e-06
k__Bacteria;p__Actinobacteria;c__unidentified_Actinobacteria;o__Micrococcales;f__Bogoriellaceae;g__Georgenia;	1.33196e-06	7.04809e-06	0	0	0.326189	0.306741	-1.401e-06	4.06493e-06
k__Bacteria;p__Firmicutes;c__Clostridia;o__Clostridiales;f__Ruminococcaceae;g__Ruminiclostridium;	9.98973e-07	5.28607e-06	2.41727e-06	8.80459e-06	0.474849	0.350608	-5.38704e-06	2.55045e-06
k__Bacteria;p__Proteobacteria;c__Gammaproteobacteria;o__unidentified_Gammaproteobacteria;f__Neisseriaceae;g__Neisseria;	2.66393e-06	8.73803e-06	1.72662e-06	5.19577e-06	0.629695	0.42551	-2.9527e-06	4.82731e-06
k__Bacteria;p__Actinobacteria;c__unidentified_Actinobacteria;o__Streptosporangiales;f__Thermomonosporaceae;g__Actinomadura;	9.98973e-07	5.28607e-06	1.3813e-06	7.17742e-06	0.823498	0.49666	-3.8103e-06	3.04565e-06
k__Bacteria;p__Firmicutes;c__Bacilli;o__Bacillales;f__Planococcaceae;g__Domibacillus;	2.99692e-06	7.63543e-06	2.07194e-06	7.90019e-06	0.660815	0.437268	-3.27981e-06	5.12976e-06
k__Bacteria;p__Proteobacteria;c__Deltaproteobacteria;o__Desulfovibrionales;f__Desulfovibrionaceae;g__Mailhella;	3.32991e-06	8.49786e-06	1.03597e-06	3.95009e-06	0.20439	0.306741	-1.30158e-06	5.88946e-06
k__Bacteria;p__Bacteroidetes;c__Bacteroidia;o__Chitinophagales;f__Chitinophagaceae;g__Parasegetibacter;	0	0	1.3813e-06	7.17742e-06	0.326527	0.306741	-4.22059e-06	1.458e-06
k__Bacteria;p__Bacteroidetes;c__Bacteroidia;o__Chitinophagales;f__Chitinophagaceae;g__Niastella;	1.33196e-06	7.04809e-06	6.90648e-07	3.58871e-06	0.671329	0.43816	-2.39004e-06	3.67267e-06
k__Bacteria;p__Actinobacteria;c__Rubrobacteria;o__Rubrobacterales;f__unidentified_Rubrobacterales;g__Rubrobacter;	2.33094e-06	7.87271e-06	1.3813e-06	5.6084e-06	0.607732	0.416556	-2.7444e-06	4.64368e-06
k__Bacteria;p__Firmicutes;c__Erysipelotrichia;o__Erysipelotrichales;f__Erysipelotrichaceae;g__Asteroleplasma;	0	0	1.3813e-06	7.17742e-06	0.326527	0.306741	-4.22059e-06	1.458e-06
k__Bacteria;p__Proteobacteria;c__Gammaproteobacteria;o__unidentified_Gammaproteobacteria;f__Burkholderiaceae;g__unidentified_Burkholderiaceae;	3.99589e-06	8.57866e-06	1.03597e-06	3.95009e-06	0.106508	0.306741	-6.64151e-07	6.58399e-06
k__Bacteria;p__Bacteroidetes;c__Bacteroidia;o__Chitinophagales;f__Saprospiraceae;g__Lewinella;	0	0	1.3813e-06	7.17742e-06	0.326527	0.306741	-4.22059e-06	1.458e-06
k__Bacteria;p__Acidobacteria;c__Acidobacteriia;o__unidentified_Acidobacteriia;f__unidentified_Acidobacteriia;g__unidentified_Acidobacteriia;	1.33196e-06	7.04809e-06	6.90648e-07	3.58871e-06	0.671329	0.43816	-2.39004e-06	3.67267e-06
k__Bacteria;p__Firmicutes;c__Bacilli;o__Bacillales;f__Planococcaceae;g__Rummeliibacillus;	1.33196e-06	7.04809e-06	0	0	0.326189	0.306741	-1.401e-06	4.06493e-06
k__Bacteria;p__Firmicutes;c__Bacilli;o__Lactobacillales;f__Carnobacteriaceae;g__Carnobacterium;	2.33094e-06	7.45252e-06	1.03597e-06	5.38307e-06	0.462417	0.350608	-2.21821e-06	4.80814e-06
k__Bacteria;p__Acidobacteria;c__Holophagae;o__Holophagales;f__Holophagaceae;g__Holophaga;	9.98973e-07	5.28607e-06	2.76259e-06	9.9533e-06	0.419221	0.342605	-6.13239e-06	2.60516e-06
k__Bacteria;p__Acidobacteria;c__unidentified_Acidobacteria;o__unidentified_Acidobacteria;f__unidentified_Acidobacteria;g__unidentified_Acidobacteria;	1.99795e-06	7.76239e-06	6.90648e-07	2.48832e-06	0.403064	0.336592	-1.83342e-06	4.44802e-06
k__Bacteria;p__Proteobacteria;c__Gammaproteobacteria;o__Cellvibrionales;f__Halieaceae;g__Pseudohaliea;	3.32991e-07	1.76202e-06	1.72662e-06	7.33106e-06	0.344343	0.313573	-4.35894e-06	1.57168e-06
k__Bacteria;p__Firmicutes;c__Bacilli;o__Bacillales;f__Paenibacillaceae;g__Paenibacillus;	6.65982e-07	2.4453e-06	2.76259e-06	8.5041e-06	0.227162	0.306741	-5.5691e-06	1.37588e-06
k__Bacteria;p__Proteobacteria;c__Gammaproteobacteria;o__Xanthomonadales;f__Xanthomonadaceae;g__Lysobacter;	9.98973e-07	5.28607e-06	2.41727e-06	8.80459e-06	0.474849	0.350608	-5.38704e-06	2.55045e-06
k__Bacteria;p__Actinobacteria;c__Acidimicrobiia;o__unidentified_Acidimicrobiia;f__Iamiaceae;g__Iamia;	1.66496e-06	6.24352e-06	0	0	0.16964	0.306741	-7.56029e-07	4.08594e-06
k__Bacteria;p__Proteobacteria;c__Alphaproteobacteria;o__unidentified_Alphaproteobacteria;f__unidentified_Alphaproteobacteria;g__Dongia;	9.98973e-07	5.28607e-06	0	0	0.326189	0.306741	-1.05075e-06	3.0487e-06
k__Bacteria;p__Proteobacteria;c__Alphaproteobacteria;o__Sphingomonadales;f__Sphingomonadaceae;g__Altererythrobacter;	9.98973e-07	5.28607e-06	3.45324e-07	1.79436e-06	0.540504	0.382825	-1.49594e-06	2.80324e-06
k__Bacteria;p__Actinobacteria;c__Nitriliruptoria;o__Euzebyales;f__Euzebyaceae;g__unidentified_Euzebyaceae;	1.99795e-06	6.39815e-06	6.90648e-07	3.58871e-06	0.353093	0.315741	-1.50136e-06	4.11595e-06
k__Bacteria;p__Proteobacteria;c__Alphaproteobacteria;o__Rhizobiales;f__Xanthobacteraceae;g__Rhodoplanes;	9.98973e-07	5.28607e-06	2.07194e-06	6.50781e-06	0.506091	0.36808	-4.29062e-06	2.14468e-06
k__Bacteria;p__Proteobacteria;c__Gammaproteobacteria;o__unidentified_Gammaproteobacteria;f__Burkholderiaceae;g__Lautropia;	0	0	2.07194e-06	6.50781e-06	0.110083	0.306741	-4.64635e-06	5.02461e-07
k__Bacteria;p__Acidobacteria;c__unidentified_Acidobacteria;o__unidentified_Acidobacteria;f__unidentified_Acidobacteria;g__Aridibacter;	9.98973e-07	5.28607e-06	0	0	0.326189	0.306741	-1.05075e-06	3.0487e-06
k__Bacteria;p__Firmicutes;c__Clostridia;o__Clostridiales;f__unidentified_Clostridiales;g__Hathewaya;	0	0	1.03597e-06	5.38307e-06	0.326527	0.306741	-3.16544e-06	1.0935e-06
k__Bacteria;p__Firmicutes;c__Clostridia;o__Clostridiales;f__Ruminococcaceae;g__Saccharofermentans;	2.99692e-06	8.04607e-06	1.3813e-06	4.97665e-06	0.373389	0.324567	-2.00323e-06	5.23448e-06
k__Bacteria;p__Firmicutes;c__Clostridia;o__Clostridiales;f__Ruminococcaceae;g__Acetivibrio;	1.33196e-06	5.50975e-06	6.90648e-07	3.58871e-06	0.610187	0.416745	-1.87285e-06	3.15548e-06
k__Bacteria;p__Firmicutes;c__Erysipelotrichia;o__Erysipelotrichales;f__Erysipelotrichaceae;g__Faecalibaculum;	1.99795e-06	6.39815e-06	2.41727e-06	5.54176e-06	0.795822	0.486225	-3.654e-06	2.81536e-06
k__Bacteria;p__Verrucomicrobia;c__Verrucomicrobiae;o__unidentified_Verrucomicrobiae;f__unidentified_Verrucomicrobiae;g__unidentified_Verrucomicrobiae;	9.98973e-07	5.28607e-06	6.90648e-07	2.48832e-06	0.782251	0.482559	-1.93299e-06	2.54964e-06
k__Bacteria;p__Gemmatimonadetes;c__unidentified_Gemmatimonadetes;o__Gemmatimonadales;f__Gemmatimonadaceae;g__Gemmatimonas;	1.66496e-06	6.24352e-06	0	0	0.16964	0.306741	-7.56029e-07	4.08594e-06
k__Bacteria;p__Bacteroidetes;c__Bacteroidia;o__Sphingobacteriales;f__unidentified_Sphingobacteriales;g__unidentified_Sphingobacteriales;	9.98973e-07	5.28607e-06	0	0	0.326189	0.306741	-1.05075e-06	3.0487e-06
k__Bacteria;p__Proteobacteria;c__Gammaproteobacteria;o__Pasteurellales;f__Pasteurellaceae;g__Pasteurella;	3.6629e-06	8.91392e-06	1.72662e-06	5.19577e-06	0.328389	0.306741	-2.01247e-06	5.88503e-06
k__Bacteria;p__Proteobacteria;c__Alphaproteobacteria;o__Rhizobiales;f__Xanthobacteraceae;g__Variibacter;	0	0	1.3813e-06	5.6084e-06	0.21193	0.306741	-3.5999e-06	8.37312e-07
k__Bacteria;p__Firmicutes;c__Bacilli;o__Lactobacillales;f__Streptococcaceae;g__Anthococcus;	2.33094e-06	6.53156e-06	0	0	0.0697616	0.306741	-2.01736e-07	4.86361e-06
k__Bacteria;p__Deinococcus-Thermus;c__Deinococci;o__Thermales;f__Thermaceae;g__Thermus;	1.33196e-06	5.50975e-06	0	0	0.21171	0.306741	-8.04493e-07	3.46842e-06
k__Bacteria;p__Proteobacteria;c__Gammaproteobacteria;o__Pseudomonadales;f__Moraxellaceae;g__Psychrobacter;	1.33196e-06	5.50975e-06	1.03597e-06	3.95009e-06	0.819366	0.49666	-2.29479e-06	2.88678e-06
k__Bacteria;p__Fusobacteria;c__Fusobacteriia;o__Fusobacteriales;f__Leptotrichiaceae;g__Leptotrichia;	9.98973e-07	5.28607e-06	0	0	0.326189	0.306741	-1.05075e-06	3.0487e-06
k__Bacteria;p__Bacteroidetes;c__Bacteroidia;o__Cytophagales;f__Microscillaceae;g__Ohtaekwangia;	9.98973e-07	5.28607e-06	3.45324e-07	1.79436e-06	0.540504	0.382825	-1.49594e-06	2.80324e-06
k__Bacteria;p__Proteobacteria;c__Deltaproteobacteria;o__unidentified_Deltaproteobacteria;f__unidentified_Deltaproteobacteria;g__Deferrisoma;	3.32991e-07	1.76202e-06	1.03597e-06	5.38307e-06	0.522971	0.377396	-2.92138e-06	1.51542e-06
k__Bacteria;p__Firmicutes;c__Clostridia;o__Clostridiales;f__Lachnospiraceae;g__Shuttleworthia;	3.32991e-07	1.76202e-06	2.41727e-06	7.58021e-06	0.174338	0.306741	-5.14599e-06	9.77435e-07
k__Bacteria;p__Firmicutes;c__Clostridia;o__Clostridiales;f__Christensenellaceae;g__unidentified_Christensenellaceae;	6.65982e-07	2.4453e-06	1.72662e-06	6.35376e-06	0.422905	0.342976	-3.71922e-06	1.59794e-06
k__Bacteria;p__Proteobacteria;c__Alphaproteobacteria;o__Rhizobiales;f__Rhizobiaceae;g__unidentified_Rhizobiaceae;	9.98973e-07	5.28607e-06	3.45324e-07	1.79436e-06	0.540504	0.382825	-1.49594e-06	2.80324e-06
k__Bacteria;p__Proteobacteria;c__Gammaproteobacteria;o__unidentified_Gammaproteobacteria;f__unidentified_Gammaproteobacteria;g__unidentified_Gammaproteobacteria;	3.32991e-07	1.76202e-06	1.3813e-06	5.6084e-06	0.360553	0.318599	-3.35226e-06	1.25565e-06
k__Bacteria;p__Proteobacteria;c__Gammaproteobacteria;o__unidentified_Gammaproteobacteria;f__Burkholderiaceae;g__Acidovorax;	2.33094e-06	6.53156e-06	3.45324e-07	1.79436e-06	0.131433	0.306741	-6.27861e-07	4.59909e-06
k__Bacteria;p__Verrucomicrobia;c__Verrucomicrobiae;o__Chthoniobacterales;f__Chthoniobacteraceae;g__Chthoniobacter;	1.33196e-06	5.50975e-06	0	0	0.21171	0.306741	-8.04493e-07	3.46842e-06
k__Bacteria;p__Proteobacteria;c__Gammaproteobacteria;o__Pseudomonadales;f__Moraxellaceae;g__Enhydrobacter;	3.32991e-06	8.11013e-06	0	0	0.0387566	0.285061	1.85131e-07	6.47469e-06
k__Bacteria;p__Bacteroidetes;c__Bacteroidia;o__Sphingobacteriales;f__Sphingobacteriaceae;g__Pedobacter;	9.98973e-07	5.28607e-06	0	0	0.326189	0.306741	-1.05075e-06	3.0487e-06
k__Bacteria;p__Proteobacteria;c__Alphaproteobacteria;o__Rhizobiales;f__Rhizobiaceae;g__Aureimonas;	2.66393e-06	7.96708e-06	3.45324e-07	1.79436e-06	0.143873	0.306741	-8.36911e-07	5.47412e-06
k__Bacteria;p__Proteobacteria;c__Gammaproteobacteria;o__Alteromonadales;f__Psychromonadaceae;g__Psychromonas;	2.66393e-06	7.11305e-06	0	0	0.0577744	0.306741	-9.42255e-08	5.42208e-06
k__Bacteria;p__Firmicutes;c__Bacilli;o__Lactobacillales;f__Carnobacteriaceae;g__Lacticigenium;	9.98973e-07	5.28607e-06	1.03597e-06	5.38307e-06	0.979587	0.536764	-2.9238e-06	2.8498e-06
k__Bacteria;p__Firmicutes;c__Clostridia;o__Clostridiales;f__Lachnospiraceae;g__Catonella;	9.98973e-07	5.28607e-06	0	0	0.326189	0.306741	-1.05075e-06	3.0487e-06
k__Bacteria;p__Proteobacteria;c__Gammaproteobacteria;o__unidentified_Gammaproteobacteria;f__unidentified_Gammaproteobacteria;g__Aquicella;	0	0	1.03597e-06	5.38307e-06	0.326527	0.306741	-3.16544e-06	1.0935e-06
k__Bacteria;p__Gemmatimonadetes;c__unidentified_Gemmatimonadetes;o__Gemmatimonadales;f__Gemmatimonadaceae;g__unidentified_Gemmatimonadaceae;	6.65982e-07	3.52405e-06	0	0	0.326189	0.306741	-7.005e-07	2.03246e-06
k__Bacteria;p__Firmicutes;c__Bacilli;o__Bacillales;f__Paenibacillaceae;g__Thermobacillus;	6.65982e-07	3.52405e-06	0	0	0.326189	0.306741	-7.005e-07	2.03246e-06
k__Bacteria;p__Firmicutes;c__Bacilli;o__Lactobacillales;f__Lactobacillaceae;g__Pediococcus;	9.98973e-07	3.88119e-06	2.07194e-06	5.97198e-06	0.435478	0.345553	-3.82005e-06	1.67411e-06
k__Bacteria;p__Proteobacteria;c__Deltaproteobacteria;o__Desulfuromonadales;f__Geobacteraceae;g__Geobacter;	6.65982e-07	3.52405e-06	0	0	0.326189	0.306741	-7.005e-07	2.03246e-06
k__Bacteria;p__Firmicutes;c__Bacilli;o__Lactobacillales;f__Aerococcaceae;g__Aerococcus;	6.65982e-07	3.52405e-06	3.45324e-07	1.79436e-06	0.671329	0.43816	-1.19502e-06	1.83633e-06
k__Bacteria;p__Proteobacteria;c__Alphaproteobacteria;o__Rhodobacterales;f__Rhodobacteraceae;g__Paracoccus;	6.65982e-07	2.4453e-06	2.76259e-06	5.67425e-06	0.0857369	0.306741	-4.50369e-06	3.10466e-07
k__Bacteria;p__Synergistetes;c__Synergistia;o__Synergistales;f__Synergistaceae;g__Acetomicrobium;	0	0	6.90648e-07	3.58871e-06	0.326527	0.306741	-2.1103e-06	7.28999e-07
k__Bacteria;p__Proteobacteria;c__Alphaproteobacteria;o__Rhizobiales;f__Rhizobiaceae;g__Aquamicrobium;	0	0	6.90648e-07	3.58871e-06	0.326527	0.306741	-2.1103e-06	7.28999e-07
k__Bacteria;p__Actinobacteria;c__Thermoleophilia;o__Gaiellales;f__Gaiellaceae;g__Gaiella;	1.33196e-06	4.89059e-06	1.03597e-06	3.95009e-06	0.805631	0.49065	-2.106e-06	2.69798e-06
k__Bacteria;p__Firmicutes;c__Erysipelotrichia;o__Erysipelotrichales;f__Erysipelotrichaceae;g__Dielma;	9.98973e-07	3.88119e-06	0	0	0.184463	0.306741	-5.05997e-07	2.50394e-06
k__Bacteria;p__Proteobacteria;c__Gammaproteobacteria;o__Pseudomonadales;f__Moraxellaceae;g__Moraxella;	6.65982e-07	3.52405e-06	0	0	0.326189	0.306741	-7.005e-07	2.03246e-06
k__Bacteria;p__Actinobacteria;c__unidentified_Actinobacteria;o__Micrococcales;f__Microbacteriaceae;g__Candidatus_Aquiluna;	0	0	1.03597e-06	3.95009e-06	0.184643	0.306741	-2.59858e-06	5.26632e-07
k__Bacteria;p__Bacteroidetes;c__Ignavibacteria;o__unidentified_Ignavibacteria;f__unidentified_Ignavibacteria;g__unidentified_Ignavibacteria;	6.65982e-07	3.52405e-06	6.90648e-07	3.58871e-06	0.979587	0.536764	-1.9492e-06	1.89987e-06
k__Bacteria;p__Firmicutes;c__Erysipelotrichia;o__Erysipelotrichales;f__Erysipelotrichaceae;g__Erysipelothrix;	0	0	6.90648e-07	3.58871e-06	0.326527	0.306741	-2.1103e-06	7.28999e-07
k__Bacteria;p__Firmicutes;c__Clostridia;o__Clostridiales;f__unidentified_Clostridiales;g__Anaerococcus;	3.32991e-07	1.76202e-06	1.3813e-06	4.97665e-06	0.308911	0.306741	-3.11321e-06	1.0166e-06
k__Bacteria;p__Proteobacteria;c__Alphaproteobacteria;o__Rhizobiales;f__Beijerinckiaceae;g__Roseiarcus;	6.65982e-07	3.52405e-06	0	0	0.326189	0.306741	-7.005e-07	2.03246e-06
k__Bacteria;p__Synergistetes;c__Synergistia;o__Synergistales;f__Synergistaceae;g__Pyramidobacter;	6.65982e-07	2.4453e-06	6.90648e-07	3.58871e-06	0.97645	0.536764	-1.69769e-06	1.64835e-06
k__Bacteria;p__Actinobacteria;c__unidentified_Actinobacteria;o__Catenulisporales;f__Actinospicaceae;g__Actinospica;	0	0	6.90648e-07	3.58871e-06	0.326527	0.306741	-2.1103e-06	7.28999e-07
k__Bacteria;p__Firmicutes;c__Clostridia;o__Clostridiales;f__Lachnospiraceae;g__Syntrophococcus;	6.65982e-07	3.52405e-06	0	0	0.326189	0.306741	-7.005e-07	2.03246e-06
k__Bacteria;p__Proteobacteria;c__Alphaproteobacteria;o__unidentified_Alphaproteobacteria;f__unidentified_Alphaproteobacteria;g__Reyranella;	6.65982e-07	3.52405e-06	6.90648e-07	3.58871e-06	0.979587	0.536764	-1.9492e-06	1.89987e-06
k__Bacteria;p__Proteobacteria;c__Gammaproteobacteria;o__Alteromonadales;f__Idiomarinaceae;g__Aliidiomarina;	0	0	6.90648e-07	3.58871e-06	0.326527	0.306741	-2.1103e-06	7.28999e-07
k__Bacteria;p__Firmicutes;c__Clostridia;o__Clostridiales;f__unidentified_Clostridiales;g__Parvimonas;	9.98973e-07	3.88119e-06	6.90648e-07	2.48832e-06	0.726451	0.460426	-1.45469e-06	2.07134e-06
k__Bacteria;p__Proteobacteria;c__Gammaproteobacteria;o__Oceanospirillales;f__Halomonadaceae;g__Halomonas;	9.98973e-07	3.88119e-06	1.3813e-06	4.25205e-06	0.729309	0.460426	-2.58731e-06	1.82266e-06
k__Bacteria;p__Bacteroidetes;c__Bacteroidia;o__Bacteroidales;f__Marinifilaceae;g__Sanguibacteroides;	6.65982e-07	3.52405e-06	0	0	0.326189	0.306741	-7.005e-07	2.03246e-06
k__Bacteria;p__Planctomycetes;c__Planctomycetacia;o__unidentified_Planctomycetacia;f__Gemmataceae;g__Fimbriiglobus;	0	0	6.90648e-07	3.58871e-06	0.326527	0.306741	-2.1103e-06	7.28999e-07
k__Bacteria;p__Acidobacteria;c__Acidobacteriia;o__Acidobacteriales;f__unidentified_Acidobacteriales;g__Edaphobacter;	0	0	6.90648e-07	3.58871e-06	0.326527	0.306741	-2.1103e-06	7.28999e-07
k__Bacteria;p__Proteobacteria;c__Alphaproteobacteria;o__Caulobacterales;f__Hyphomonadaceae;g__Hirschia;	6.65982e-07	3.52405e-06	0	0	0.326189	0.306741	-7.005e-07	2.03246e-06
k__Bacteria;p__Proteobacteria;c__Gammaproteobacteria;o__unidentified_Gammaproteobacteria;f__Rhodocyclaceae;g__Azoarcus;	0	0	1.3813e-06	4.97665e-06	0.161179	0.306741	-3.34999e-06	5.87401e-07
k__Bacteria;p__Firmicutes;c__Erysipelotrichia;o__Erysipelotrichales;f__Erysipelotrichaceae;g__Breznakia;	1.33196e-06	4.89059e-06	3.45324e-07	1.79436e-06	0.324299	0.306741	-1.01766e-06	2.99094e-06
k__Bacteria;p__Acidobacteria;c__Acidobacteriia;o__Acidobacteriales;f__unidentified_Acidobacteriales;g__Granulicella;	6.65982e-07	3.52405e-06	0	0	0.326189	0.306741	-7.005e-07	2.03246e-06
k__Bacteria;p__Firmicutes;c__Clostridia;o__Clostridiales;f__unidentified_Clostridiales;g__Peptoniphilus;	3.32991e-07	1.76202e-06	1.03597e-06	3.95009e-06	0.402621	0.336592	-2.38669e-06	9.80732e-07
k__Bacteria;p__Proteobacteria;c__Alphaproteobacteria;o__Rhizobiales;f__Hyphomicrobiaceae;g__Hyphomicrobium;	9.98973e-07	3.88119e-06	3.45324e-07	1.79436e-06	0.425057	0.342976	-9.87052e-07	2.29435e-06
k__Bacteria;p__Firmicutes;c__Clostridia;o__Clostridiales;f__unidentified_Clostridiales;g__Tissierella;	3.32991e-07	1.76202e-06	6.90648e-07	3.58871e-06	0.643575	0.428828	-1.91045e-06	1.19514e-06
k__Bacteria;p__Proteobacteria;c__Alphaproteobacteria;o__Rickettsiales;f__unidentified_Rickettsiales;g__unidentified_Rickettsiales;	0	0	6.90648e-07	3.58871e-06	0.326527	0.306741	-2.1103e-06	7.28999e-07
k__Bacteria;p__Actinobacteria;c__unidentified_Actinobacteria;o__Micrococcales;f__Micrococcaceae;g__Micrococcus;	1.33196e-06	3.3225e-06	1.3813e-06	4.97665e-06	0.965831	0.536764	-2.35576e-06	2.2571e-06
k__Bacteria;p__Actinobacteria;c__unidentified_Actinobacteria;o__Micrococcales;f__Microbacteriaceae;g__Frigoribacterium;	1.99795e-06	5.87341e-06	3.45324e-07	1.79436e-06	0.164744	0.306741	-7.14723e-07	4.01997e-06
k__Bacteria;p__Fibrobacteres;c__Fibrobacteria;o__Fibrobacterales;f__Fibrobacteraceae;g__unidentified_Fibrobacteraceae;	6.65982e-07	3.52405e-06	0	0	0.326189	0.306741	-7.005e-07	2.03246e-06
k__Bacteria;p__Firmicutes;c__Clostridia;o__Clostridiales;f__unidentified_Clostridiales;g__Murdochiella;	0	0	6.90648e-07	3.58871e-06	0.326527	0.306741	-2.1103e-06	7.28999e-07
k__Bacteria;p__Proteobacteria;c__Gammaproteobacteria;o__Xanthomonadales;f__Rhodanobacteraceae;g__Luteibacter;	6.65982e-07	3.52405e-06	1.72662e-06	5.19577e-06	0.381965	0.330519	-3.47959e-06	1.35832e-06
k__Bacteria;p__Actinobacteria;c__unidentified_Actinobacteria;o__Corynebacteriales;f__Tsukamurellaceae;g__Tsukamurella;	9.98973e-07	3.88119e-06	3.45324e-07	1.79436e-06	0.425057	0.342976	-9.87052e-07	2.29435e-06
k__Bacteria;p__Firmicutes;c__Clostridia;o__Clostridiales;f__Lachnospiraceae;g__Herbinix;	3.32991e-07	1.76202e-06	6.90648e-07	3.58871e-06	0.643575	0.428828	-1.91045e-06	1.19514e-06
k__Bacteria;p__Proteobacteria;c__Gammaproteobacteria;o__unidentified_Gammaproteobacteria;f__Burkholderiaceae;g__Paenalcaligenes;	0	0	6.90648e-07	3.58871e-06	0.326527	0.306741	-2.1103e-06	7.28999e-07
k__Bacteria;p__Acidobacteria;c__Acidobacteriia;o__Acidobacteriales;f__unidentified_Acidobacteriales;g__Acidipila;	3.32991e-07	1.76202e-06	1.03597e-06	3.95009e-06	0.402621	0.336592	-2.38669e-06	9.80732e-07
k__Bacteria;p__Actinobacteria;c__unidentified_Actinobacteria;o__Corynebacteriales;f__Corynebacteriaceae;g__Lawsonella;	6.65982e-07	2.4453e-06	6.90648e-07	3.58871e-06	0.97645	0.536764	-1.69769e-06	1.64835e-06
k__Bacteria;p__Actinobacteria;c__unidentified_Actinobacteria;o__Micrococcales;f__Intrasporangiaceae;g__Ornithinimicrobium;	0	0	1.03597e-06	3.95009e-06	0.184643	0.306741	-2.59858e-06	5.26632e-07
k__Bacteria;p__Firmicutes;c__Bacilli;o__Lactobacillales;f__Carnobacteriaceae;g__Atopostipes;	6.65982e-07	2.4453e-06	6.90648e-07	3.58871e-06	0.97645	0.536764	-1.69769e-06	1.64835e-06
k__Bacteria;p__Proteobacteria;c__Alphaproteobacteria;o__Caulobacterales;f__Caulobacteraceae;g__Caulobacter;	6.65982e-07	3.52405e-06	0	0	0.326189	0.306741	-7.005e-07	2.03246e-06
k__Bacteria;p__Proteobacteria;c__Alphaproteobacteria;o__unidentified_Alphaproteobacteria;f__unidentified_Alphaproteobacteria;g__unidentified_Alphaproteobacteria;	6.65982e-07	3.52405e-06	0	0	0.326189	0.306741	-7.005e-07	2.03246e-06
k__Bacteria;p__Acidobacteria;c__Acidobacteriia;o__Acidobacteriales;f__unidentified_Acidobacteriales;g__Terracidiphilus;	9.98973e-07	3.88119e-06	1.03597e-06	2.98599e-06	0.968482	0.536764	-1.90804e-06	1.83404e-06
k__Bacteria;p__Firmicutes;c__Erysipelotrichia;o__Erysipelotrichales;f__Erysipelotrichaceae;g__Merdibacter;	3.32991e-07	1.76202e-06	0	0	0.326189	0.306741	-3.5025e-07	1.01623e-06
k__Bacteria;p__Proteobacteria;c__Alphaproteobacteria;o__Rhizobiales;f__unidentified_Rhizobiales;g__Nordella;	3.32991e-07	1.76202e-06	0	0	0.326189	0.306741	-3.5025e-07	1.01623e-06
k__Bacteria;p__Bacteroidetes;c__Bacteroidia;o__Flavobacteriales;f__Crocinitomicaceae;g__Salinirepens;	3.32991e-07	1.76202e-06	3.45324e-07	1.79436e-06	0.979587	0.536764	-9.74599e-07	9.49933e-07
k__Bacteria;p__Bacteroidetes;c__Bacteroidia;o__Flavobacteriales;f__Flavobacteriaceae;g__Flavobacterium;	0	0	3.45324e-07	1.79436e-06	0.326527	0.306741	-1.05515e-06	3.645e-07
k__Bacteria;p__Proteobacteria;c__Gammaproteobacteria;o__unidentified_Gammaproteobacteria;f__Burkholderiaceae;g__Oligella;	3.32991e-07	1.76202e-06	0	0	0.326189	0.306741	-3.5025e-07	1.01623e-06
k__Bacteria;p__Firmicutes;c__Clostridia;o__Clostridiales;f__unidentified_Clostridiales;g__Helcococcus;	3.32991e-07	1.76202e-06	0	0	0.326189	0.306741	-3.5025e-07	1.01623e-06
k__Bacteria;p__Proteobacteria;c__Gammaproteobacteria;o__unidentified_Gammaproteobacteria;f__Nitrosomonadaceae;g__Nitrosospira;	3.32991e-07	1.76202e-06	0	0	0.326189	0.306741	-3.5025e-07	1.01623e-06
k__Bacteria;p__Actinobacteria;c__unidentified_Actinobacteria;o__Micrococcales;f__Beutenbergiaceae;g__Salana;	3.32991e-07	1.76202e-06	0	0	0.326189	0.306741	-3.5025e-07	1.01623e-06
k__Bacteria;p__Acidobacteria;c__unidentified_Acidobacteria;o__unidentified_Acidobacteria;f__unidentified_Acidobacteria;g__Stenotrophobacter;	0	0	3.45324e-07	1.79436e-06	0.326527	0.306741	-1.05515e-06	3.645e-07
k__Bacteria;p__Proteobacteria;c__Deltaproteobacteria;o__Myxococcales;f__Archangiaceae;g__Anaeromyxobacter;	3.32991e-07	1.76202e-06	0	0	0.326189	0.306741	-3.5025e-07	1.01623e-06
k__Bacteria;p__Actinobacteria;c__unidentified_Actinobacteria;o__Streptomycetales;f__Streptomycetaceae;g__Streptomyces;	0	0	3.45324e-07	1.79436e-06	0.326527	0.306741	-1.05515e-06	3.645e-07
k__Bacteria;p__Actinobacteria;c__unidentified_Actinobacteria;o__Micromonosporales;f__Micromonosporaceae;g__Virgisporangium;	0	0	3.45324e-07	1.79436e-06	0.326527	0.306741	-1.05515e-06	3.645e-07
k__Bacteria;p__Verrucomicrobia;c__Verrucomicrobiae;o__Chthoniobacterales;f__unidentified_Chthoniobacterales;g__Candidatus_Xiphinematobacter;	3.32991e-07	1.76202e-06	3.45324e-07	1.79436e-06	0.979587	0.536764	-9.74599e-07	9.49933e-07
k__Bacteria;p__Fusobacteria;c__Fusobacteriia;o__Fusobacteriales;f__Leptotrichiaceae;g__Streptobacillus;	3.32991e-07	1.76202e-06	3.45324e-07	1.79436e-06	0.979587	0.536764	-9.74599e-07	9.49933e-07
k__Bacteria;p__Tenericutes;c__Mollicutes;o__unidentified_Mollicutes;f__unidentified_Mollicutes;g__unidentified_Mollicutes;	0	0	6.90648e-07	2.48832e-06	0.161179	0.306741	-1.675e-06	2.937e-07
k__Bacteria;p__Proteobacteria;c__Gammaproteobacteria;o__unidentified_Gammaproteobacteria;f__Burkholderiaceae;g__Cupriavidus;	3.32991e-07	1.76202e-06	0	0	0.326189	0.306741	-3.5025e-07	1.01623e-06
k__Bacteria;p__Firmicutes;c__Negativicutes;o__Selenomonadales;f__Veillonellaceae;g__Selenomonas;	0	0	3.45324e-07	1.79436e-06	0.326527	0.306741	-1.05515e-06	3.645e-07
k__Bacteria;p__Proteobacteria;c__Alphaproteobacteria;o__Caulobacterales;f__Caulobacteraceae;g__Phenylobacterium;	6.65982e-07	2.4453e-06	3.45324e-07	1.79436e-06	0.580822	0.403902	-8.38329e-07	1.47964e-06
k__Bacteria;p__Actinobacteria;c__unidentified_Actinobacteria;o__Propionibacteriales;f__Propionibacteriaceae;g__Tessaracoccus;	6.65982e-07	2.4453e-06	3.45324e-07	1.79436e-06	0.580822	0.403902	-8.38329e-07	1.47964e-06
k__Bacteria;p__Firmicutes;c__Clostridia;o__Clostridiales;f__Lachnospiraceae;g__Stomatobaculum;	3.32991e-07	1.76202e-06	0	0	0.326189	0.306741	-3.5025e-07	1.01623e-06
k__Bacteria;p__Proteobacteria;c__Alphaproteobacteria;o__Sphingomonadales;f__Sphingomonadaceae;g__Sphingorhabdus;	0	0	1.03597e-06	2.98599e-06	0.0830274	0.306741	-2.21719e-06	1.45246e-07
k__Bacteria;p__Actinobacteria;c__unidentified_Actinobacteria;o__Propionibacteriales;f__Propionibacteriaceae;g__Microlunatus;	3.32991e-07	1.76202e-06	0	0	0.326189	0.306741	-3.5025e-07	1.01623e-06
k__Bacteria;p__Bacteroidetes;c__Bacteroidia;o__Cytophagales;f__Cytophagaceae;g__Sporocytophaga;	3.32991e-07	1.76202e-06	0	0	0.326189	0.306741	-3.5025e-07	1.01623e-06
k__Bacteria;p__Actinobacteria;c__unidentified_Actinobacteria;o__Propionibacteriales;f__Propionibacteriaceae;g__Propioniciclava;	3.32991e-07	1.76202e-06	0	0	0.326189	0.306741	-3.5025e-07	1.01623e-06
k__Bacteria;p__Proteobacteria;c__Alphaproteobacteria;o__Rhizobiales;f__Xanthobacteraceae;g__Tardiphaga;	0	0	3.45324e-07	1.79436e-06	0.326527	0.306741	-1.05515e-06	3.645e-07
k__Bacteria;p__Actinobacteria;c__unidentified_Actinobacteria;o__Propionibacteriales;f__Nocardioidaceae;g__Nocardioides;	3.32991e-07	1.76202e-06	3.45324e-07	1.79436e-06	0.979587	0.536764	-9.74599e-07	9.49933e-07
k__Bacteria;p__Firmicutes;c__Clostridia;o__Clostridiales;f__unidentified_Clostridiales;g__Ezakiella;	3.32991e-07	1.76202e-06	0	0	0.326189	0.306741	-3.5025e-07	1.01623e-06
k__Bacteria;p__Proteobacteria;c__Gammaproteobacteria;o__unidentified_Gammaproteobacteria;f__Burkholderiaceae;g__Alcaligenes;	0	0	1.3813e-06	3.37533e-06	0.0431225	0.305426	-2.71653e-06	-4.6061e-08
k__Bacteria;p__Actinobacteria;c__unidentified_Actinobacteria;o__Micrococcales;f__Brevibacteriaceae;g__Brevibacterium;	3.32991e-07	1.76202e-06	0	0	0.326189	0.306741	-3.5025e-07	1.01623e-06
k__Bacteria;p__Proteobacteria;c__Gammaproteobacteria;o__Xanthomonadales;f__Xanthomonadaceae;g__Luteimonas;	0	0	3.45324e-07	1.79436e-06	0.326527	0.306741	-1.05515e-06	3.645e-07
k__Bacteria;p__Actinobacteria;c__unidentified_Actinobacteria;o__Corynebacteriales;f__Nocardiaceae;g__Rhodococcus;	3.32991e-07	1.76202e-06	0	0	0.326189	0.306741	-3.5025e-07	1.01623e-06
k__Bacteria;p__Bacteroidetes;c__Bacteroidia;o__Bacteroidales;f__Barnesiellaceae;g__Coprobacter;	3.32991e-07	1.76202e-06	0	0	0.326189	0.306741	-3.5025e-07	1.01623e-06
k__Bacteria;p__Proteobacteria;c__Alphaproteobacteria;o__unidentified_Alphaproteobacteria;f__Acetobacteraceae;g__Roseomonas;	3.32991e-07	1.76202e-06	0	0	0.326189	0.306741	-3.5025e-07	1.01623e-06
k__Bacteria;p__Proteobacteria;c__Deltaproteobacteria;o__Oligoflexales;f__unidentified_Oligoflexales;g__unidentified_Oligoflexales;	3.32991e-07	1.76202e-06	0	0	0.326189	0.306741	-3.5025e-07	1.01623e-06
k__Bacteria;p__Bacteroidetes;c__Bacteroidia;o__Sphingobacteriales;f__Sphingobacteriaceae;g__Sphingobacterium;	3.32991e-07	1.76202e-06	0	0	0.326189	0.306741	-3.5025e-07	1.01623e-06
k__Bacteria;p__Bacteroidetes;c__Bacteroidia;o__Bacteroidales;f__Prevotellaceae;g__Prevotella;	6.65982e-07	2.4453e-06	1.03597e-06	2.98599e-06	0.618041	0.420607	-1.85094e-06	1.11096e-06
k__Bacteria;p__Proteobacteria;c__Deltaproteobacteria;o__Syntrophobacterales;f__Syntrophaceae;g__Desulfobacca;	3.32991e-07	1.76202e-06	3.45324e-07	1.79436e-06	0.979587	0.536764	-9.74599e-07	9.49933e-07
k__Bacteria;p__Bacteroidetes;c__Rhodothermia;o__Balneolales;f__Balneolaceae;g__Aliifodinibius;	0	0	6.90648e-07	2.48832e-06	0.161179	0.306741	-1.675e-06	2.937e-07
Others	0.0719637	0.0317652	0.080234	0.0730855	0.592054	0.407269	-0.0393097	0.0227691
