# Supplementary material for: Fecal microbiota composition, serum metabolomics, and markers of inflammation in dogs fed a raw meat-based diet compared to those on a kibble diet
Source: Front Vet Sci. 2024 Apr 17;11:1328513. doi: 10.3389/fvets.2024.1328513 (PMC11061498; doi:10.3389/fvets.2024.1328513)
Supplement: Supplementary file 16 [file Table_10.XLSX]

## Sheet: RAW-vs-KIBBLE.test
Taxa	avg(RAW)	sd(RAW)	avg(KIBBLE)	sd(KIBBLE)	p.value	q.values	interval lower	interval upper
k__Bacteria;p__Fusobacteria;c__Fusobacteriia;o__Fusobacteriales;f__Fusobacteriaceae;g__Fusobacterium;s__Fusobacterium_mortiferum;	0.180423	0.11621	0.0706757	0.0613192	7.41779e-05	0.00645015	0.0594067	0.160087
k__Bacteria;p__Actinobacteria;c__Coriobacteriia;o__Coriobacteriales;f__Coriobacteriaceae;g__Collinsella;s__Collinsella_stercoris;	0.0781527	0.0833115	0.0721693	0.0983825	0.808994	0.59759	-0.0434541	0.0554209
k__Bacteria;p__Bacteroidetes;c__Bacteroidia;o__Bacteroidales;f__Prevotellaceae;g__unidentified_Prevotellaceae;s__Prevotella_copri;	0.014926	0.0462652	0.0250059	0.0341556	0.361242	0.385797	-0.0320544	0.0118945
k__Bacteria;p__Proteobacteria;c__Gammaproteobacteria;o__Enterobacteriales;f__Enterobacteriaceae;g__unidentified_Enterobacteriaceae;s__Escherichia_coli;	0.0164804	0.0175264	0.0133827	0.0402923	0.715538	0.554542	-0.0140163	0.0202117
k__Bacteria;p__Firmicutes;c__Clostridia;o__Clostridiales;f__unidentified_Clostridiales;g__unidentified_Clostridiales;s__Clostridium_disporicum;	0.00141721	0.0033137	0.00825152	0.0286849	0.229394	0.364051	-0.0182405	0.0045719
k__Bacteria;p__Firmicutes;c__Clostridia;o__Clostridiales;f__unidentified_Clostridiales;g__unidentified_Clostridiales;s__Clostridium_perfringens;	0.0134069	0.0178076	0.0112075	0.0257406	0.715111	0.554542	-0.00985478	0.0142536
k__Bacteria;p__Bacteroidetes;c__Bacteroidia;o__Bacteroidales;f__Bacteroidaceae;g__Bacteroides;s__Bacteroides_plebeius;	0.00980625	0.0223174	0.0125581	0.0290744	0.696231	0.552541	-0.0168343	0.0113307
k__Bacteria;p__Firmicutes;c__Clostridia;o__Clostridiales;f__Lachnospiraceae;g__unidentified_Lachnospiraceae;s__[Ruminococcus]_gnavus;	0.0214962	0.0136216	0.023462	0.0214214	0.687844	0.551675	-0.0117621	0.0078306
k__Bacteria;p__Bacteroidetes;c__Bacteroidia;o__Bacteroidales;f__Bacteroidaceae;g__Bacteroides;s__Bacteroides_stercoris;	0.017544	0.0257003	0.00179465	0.00270798	0.00323636	0.0656707	0.00573712	0.0257615
k__Bacteria;p__Bacteroidetes;c__Bacteroidia;o__Bacteroidales;f__Bacteroidaceae;g__Bacteroides;s__Bacteroides_massiliensis;	0.00980292	0.0164892	0.0011482	0.00169101	0.0100936	0.149709	0.00223253	0.0150769
k__Bacteria;p__Bacteroidetes;c__Bacteroidia;o__Bacteroidales;f__Bacteroidaceae;g__Bacteroides;s__Bacteroides_coprocola;	0.00518733	0.0118342	0.00492052	0.00583863	0.915641	0.636292	-0.00479277	0.00532639
k__Bacteria;p__Firmicutes;c__Erysipelotrichia;o__Erysipelotrichales;f__Erysipelotrichaceae;g__unidentified_Erysipelotrichaceae;s__bacterium_LF-3;	0.000744235	0.0012508	0.00350538	0.00877858	0.117151	0.364051	-0.00626125	0.00073895
k__Bacteria;p__Firmicutes;c__Clostridia;o__Clostridiales;f__Lachnospiraceae;g__unidentified_Lachnospiraceae;s__Coprococcus_sp_HPP0074;	0.0089841	0.00845817	0.00307856	0.00204789	0.00116058	0.0336429	0.00254455	0.00926651
k__Bacteria;p__Actinobacteria;c__unidentified_Actinobacteria;o__Bifidobacteriales;f__Bifidobacteriaceae;g__Bifidobacterium;s__Bifidobacterium_saeculare;	0.000762549	0.00233995	0.00269594	0.00846684	0.26127	0.364051	-0.00538243	0.00151564
k__Bacteria;p__Proteobacteria;c__Gammaproteobacteria;o__Aeromonadales;f__Succinivibrionaceae;g__Anaerobiospirillum;s__Anaerobiospirillum_succiniciproducens;	0.00553531	0.00931594	0.00253882	0.00294784	0.114888	0.364051	-0.000768792	0.00676177
k__Bacteria;p__Bacteroidetes;c__Bacteroidia;o__Bacteroidales;f__Bacteroidaceae;g__Bacteroides;s__Bacteroides_thetaiotaomicron;	0.00232361	0.00702319	0.000627454	0.00074945	0.214512	0.364051	-0.00104023	0.00443255
k__Bacteria;p__Firmicutes;c__Erysipelotrichia;o__Erysipelotrichales;f__Erysipelotrichaceae;g__Erysipelatoclostridium;s__Erysipelatoclostridium_ramosum;	0.00105292	0.00136617	0.00245111	0.00507366	0.176586	0.364051	-0.00346196	0.000665571
k__Bacteria;p__Firmicutes;c__Bacilli;o__Lactobacillales;f__Lactobacillaceae;g__Lactobacillus;s__Lactobacillus_sakei;	0.00211416	0.00487782	0.000847425	0.00111272	0.190815	0.364051	-0.000666269	0.00319974
k__Bacteria;p__unidentified_Bacteria;c__unidentified_Bacteria;o__Campylobacterales;f__Helicobacteraceae;g__Helicobacter;s__Helicobacter_canis;	0.00227733	0.00493443	0.000774562	0.00207176	0.146987	0.364051	-0.0005531	0.00355863
k__Bacteria;p__Firmicutes;c__Erysipelotrichia;o__Erysipelotrichales;f__Erysipelotrichaceae;g__Faecalitalea;s__[Eubacterium]_dolichum;	0.00445775	0.00477855	0.00161543	0.00146858	0.0051247	0.0945345	0.0009154	0.00476925
k__Bacteria;p__Firmicutes;c__Negativicutes;o__Selenomonadales;f__Veillonellaceae;g__Megasphaera;s__Megasphaera_elsdenii;	0.000326664	0.000644793	0.00144656	0.00395112	0.157269	0.364051	-0.0026991	0.000459302
k__Bacteria;p__Bacteroidetes;c__Bacteroidia;o__Bacteroidales;f__Tannerellaceae;g__Parabacteroides;s__Parabacteroides_merdae;	0.00124172	0.00327696	0.000510734	0.000512215	0.253445	0.364051	-0.000552785	0.00201476
k__Bacteria;p__Firmicutes;c__Clostridia;o__Clostridiales;f__Lachnospiraceae;g__Lachnoclostridium;s__Lachnospiraceae_bacterium_2_1_46FAA;	0.0056079	0.00447316	0.00174803	0.00120339	0.000117453	0.00645015	0.0020723	0.00564745
k__Bacteria;p__Firmicutes;c__Bacilli;o__Lactobacillales;f__Streptococcaceae;g__Lactococcus;s__Lactococcus_piscium;	0.00127702	0.00339202	0.000316317	0.000436128	0.148483	0.364051	-0.000363759	0.00228517
k__Bacteria;p__Firmicutes;c__Clostridia;o__Clostridiales;f__unidentified_Clostridiales;g__unidentified_Clostridiales;s__Clostridium_paraputrificum;	0.000479174	0.000615123	0.00112438	0.00300053	0.282662	0.364051	-0.00185158	0.000561183
k__Bacteria;p__Bacteroidetes;c__Bacteroidia;o__Bacteroidales;f__Bacteroidaceae;g__Bacteroides;s__Bacteroides_barnesiae;	0.000222105	0.000651438	0.000648864	0.00280216	0.446711	0.427568	-0.00155858	0.000705063
k__Bacteria;p__Firmicutes;c__Clostridia;o__Clostridiales;f__Peptostreptococcaceae;g__Romboutsia;s__Romboutsia_sp_MT17;	0.00227233	0.00274985	0.000978303	0.00135828	0.0318585	0.318387	0.000118109	0.00246995
k__Bacteria;p__Bacteroidetes;c__Bacteroidia;o__Bacteroidales;f__Bacteroidaceae;g__Bacteroides;s__Bacteroides_coprophilus;	0.000777534	0.00216797	0.000224461	0.000376394	0.194224	0.364051	-0.000298276	0.00140442
k__Bacteria;p__Bacteroidetes;c__Bacteroidia;o__Bacteroidales;f__Bacteroidaceae;g__Bacteroides;s__Bacteroides_uniformis;	0.00104359	0.00214787	0.000302849	0.000565975	0.0878791	0.364051	-0.000116556	0.00159805
k__Bacteria;p__Bacteroidetes;c__Bacteroidia;o__Bacteroidales;f__Bacteroidaceae;g__Bacteroides;s__Bacteroides_caecigallinarum;	0.000197797	0.000541357	0.000511425	0.00192212	0.420283	0.413989	-0.00109749	0.000470236
k__Bacteria;p__Actinobacteria;c__Coriobacteriia;o__Coriobacteriales;f__Coriobacteriaceae;g__Collinsella;s__Collinsella_aerofaciens;	0.000357299	0.000740267	0.000784231	0.00184375	0.270857	0.364051	-0.00120212	0.000348256
k__Bacteria;p__Firmicutes;c__Bacilli;o__Lactobacillales;f__Lactobacillaceae;g__Lactobacillus;s__Lactobacillus_algidus;	0.000775869	0.00189615	0.000381583	0.000529506	0.297985	0.364051	-0.000365201	0.00115377
k__Bacteria;p__Actinobacteria;c__Coriobacteriia;o__Coriobacteriales;f__Coriobacteriaceae;g__Collinsella;s__Collinsella_tanakaei;	0.00060671	0.00116511	0.000164029	0.000185329	0.0569173	0.364051	-1.39255e-05	0.000899287
k__Bacteria;p__Firmicutes;c__Clostridia;o__Clostridiales;f__Peptostreptococcaceae;g__Paraclostridium;s__Paraclostridium_bifermentans;	0.000510142	0.00108248	0.000134331	0.00027717	0.0853861	0.364051	-5.55603e-05	0.000807183
k__Bacteria;p__unidentified_Bacteria;c__unidentified_Bacteria;o__Campylobacterales;f__Helicobacteraceae;g__Helicobacter;s__Helicobacter_bilis;	0.000321669	0.00107257	8.84029e-05	0.000101162	0.261855	0.364051	-0.000184192	0.000650725
k__Bacteria;p__Proteobacteria;c__Gammaproteobacteria;o__Aeromonadales;f__Succinivibrionaceae;g__Anaerobiospirillum;s__Anaerobiospirillum_thomasii;	0.000384272	0.00103694	4.93813e-05	0.00015193	0.102009	0.364051	-7.08344e-05	0.000740615
k__Bacteria;p__Bacteroidetes;c__Bacteroidia;o__Bacteroidales;f__Prevotellaceae;g__Alloprevotella;s__Prevotellamassilia_timonensis;	0.000381275	0.00112919	7.63166e-05	0.000141403	0.167392	0.364051	-0.000135792	0.000745708
k__Bacteria;p__Firmicutes;c__Erysipelotrichia;o__Erysipelotrichales;f__Erysipelotrichaceae;g__Erysipelatoclostridium;s__Clostridiales_bacterium_CHKCI006;	0.000300691	0.000902804	0.000101525	0.000254151	0.270308	0.364051	-0.000162634	0.000560965
k__Bacteria;p__Firmicutes;c__Clostridia;o__Clostridiales;f__Lachnospiraceae;g__unidentified_Lachnospiraceae;s__Clostridium_sp_cTPY-17;	0.000744235	0.000968008	0.000313554	0.000328549	0.0329504	0.318387	3.7043e-05	0.000824318
k__Bacteria;p__Firmicutes;c__Erysipelotrichia;o__Erysipelotrichales;f__Erysipelotrichaceae;g__Faecalitalea;s__Eubacterium_sp_1-3;	0.000393595	0.000437612	0.00071931	0.000845369	0.0821549	0.364051	-0.000694961	4.35317e-05
k__Bacteria;p__Firmicutes;c__Clostridia;o__Clostridiales;f__Lachnospiraceae;g__Roseburia;s__Roseburia_inulinivorans;	0.000244415	0.000677423	0.000109813	0.000327337	0.351255	0.379089	-0.000153934	0.000423139
k__Bacteria;p__Firmicutes;c__Clostridia;o__Clostridiales;f__Lachnospiraceae;g__unidentified_Lachnospiraceae;s__Lachnospiraceae_bacterium_1_1_57FAA;	0.000778866	0.000749906	0.000400921	0.000279904	0.0176094	0.21999	7.00354e-05	0.000685854
k__Bacteria;p__Actinobacteria;c__unidentified_Actinobacteria;o__Bifidobacteriales;f__Bifidobacteriaceae;g__Bifidobacterium;s__Bifidobacterium_adolescentis;	0.000119877	0.000502552	0.000119137	0.000365336	0.995029	0.651311	-0.000236685	0.000238165
k__Bacteria;p__Firmicutes;c__Clostridia;o__Clostridiales;f__Ruminococcaceae;g__unidentified_Ruminococcaceae;s__Ruminococcus_bromii;	7.69209e-05	0.000235364	0.00011223	0.000510221	0.74513	0.566285	-0.00025387	0.000183251
k__Bacteria;p__Firmicutes;c__Clostridia;o__Clostridiales;f__unidentified_Clostridiales;g__unidentified_Clostridiales;s__Clostridium_sp_ND2;	0.000236091	0.000227509	0.000514187	0.000539829	0.0184305	0.21999	-0.000506426	-4.97675e-05
k__Bacteria;p__Firmicutes;c__Clostridia;o__Clostridiales;f__Ruminococcaceae;g__unidentified_Ruminococcaceae;s__Oscillibacter_sp_ER4;	6.69312e-05	0.000178068	0.000128806	0.000478281	0.532181	0.475716	-0.0002613	0.00013755
k__Bacteria;p__Firmicutes;c__Clostridia;o__Clostridiales;f__Ruminococcaceae;g__unidentified_Ruminococcaceae;s__Ruminococcus_bicirculans;	0.000120876	0.000391042	3.55684e-05	0.000145321	0.287783	0.364051	-7.51759e-05	0.000245791
k__Bacteria;p__Bacteroidetes;c__Bacteroidia;o__Bacteroidales;f__Bacteroidaceae;g__Bacteroides;s__Bacteroides_caecicola;	3.46311e-05	0.000106545	8.84029e-05	0.000353342	0.454136	0.429576	-0.000198502	9.09583e-05
k__Bacteria;p__Firmicutes;c__Clostridia;o__Clostridiales;f__unidentified_Clostridiales;g__unidentified_Clostridiales;s__Clostridium_moniliforme;	0.000259067	0.000355793	6.42303e-05	7.53186e-05	0.00824062	0.139346	5.42632e-05	0.00033541
k__Bacteria;p__Firmicutes;c__Clostridia;o__Clostridiales;f__Lachnospiraceae;g__Lachnoclostridium;s__[Clostridium]_aldenense;	9.82324e-05	0.000188697	0.000159885	0.000346378	0.419623	0.413989	-0.000214461	9.11557e-05
k__Bacteria;p__Bacteroidetes;c__Bacteroidia;o__Bacteroidales;f__Tannerellaceae;g__Parabacteroides;s__Parabacteroides_distasonis;	0.000179815	0.000358367	6.49209e-05	9.22454e-05	0.111001	0.364051	-2.79574e-05	0.000257746
k__Bacteria;p__Actinobacteria;c__Coriobacteriia;o__Coriobacteriales;f__Eggerthellaceae;g__Paraeggerthella;s__Paraeggerthella_hongkongensis;	0.000156173	0.000324661	4.14389e-05	7.98019e-05	0.0795659	0.364051	-1.43706e-05	0.000243838
k__Bacteria;p__Firmicutes;c__Clostridia;o__Clostridiales;f__Ruminococcaceae;g__Faecalibacterium;s__Faecalibacterium_prausnitzii;	0.000187474	0.000269397	0.000328748	0.000246244	0.0472818	0.364051	-0.000280791	-1.75836e-06
k__Bacteria;p__Firmicutes;c__Clostridia;o__Clostridiales;f__unidentified_Clostridiales;g__unidentified_Clostridiales;s__Clostridium_butyricum;	3.6962e-05	7.92562e-05	0.000149525	0.000325669	0.0912716	0.364051	-0.000244365	1.92385e-05
k__Bacteria;p__Bacteroidetes;c__Bacteroidia;o__Bacteroidales;f__Bacteroidaceae;g__Bacteroides;s__Bacteroides_fragilis;	7.95849e-05	0.000244118	3.21151e-05	5.19339e-05	0.322767	0.364051	-4.8999e-05	0.000143938
k__Bacteria;p__Firmicutes;c__Clostridia;o__Clostridiales;f__Lachnospiraceae;g__unidentified_Lachnospiraceae;s__[Eubacterium]_hallii;	9.62344e-05	0.000272105	3.6259e-05	0.000129332	0.300283	0.364051	-5.55888e-05	0.00017554
k__Bacteria;p__Bacteroidetes;c__Bacteroidia;o__Bacteroidales;f__Bacteroidaceae;g__Bacteroides;s__Bacteroides_ovatus;	0.000185476	0.000331226	9.46188e-05	0.000199867	0.222679	0.364051	-5.71514e-05	0.000238866
k__Bacteria;p__Bacteroidetes;c__Bacteroidia;o__Bacteroidales;f__Rikenellaceae;g__Alistipes;s__Alistipes_shahii;	4.22899e-05	9.8689e-05	4.69641e-05	0.00022735	0.922272	0.638713	-0.000101213	9.18646e-05
k__Bacteria;p__Firmicutes;c__Clostridia;o__Clostridiales;f__Ruminococcaceae;g__unidentified_Ruminococcaceae;s__Ruminococcus_callidus;	6.36013e-05	0.000237345	4.17842e-05	0.000129591	0.672923	0.545883	-8.17462e-05	0.00012538
k__Bacteria;p__Firmicutes;c__Bacilli;o__Bacillales;f__Bacillaceae;g__Bacillus;s__Bacillus_coagulans;	0.000139523	0.000124717	0.000389525	0.000288322	0.000202631	0.00747513	-0.000372373	-0.000127631
k__Bacteria;p__Firmicutes;c__Clostridia;o__Clostridiales;f__Lachnospiraceae;g__unidentified_Lachnospiraceae;s__butyrate-producing_bacterium_GM2/1;	0.000126204	0.00031938	2.76259e-05	9.3183e-05	0.127366	0.364051	-2.9722e-05	0.000226877
k__Bacteria;p__Firmicutes;c__Clostridia;o__Clostridiales;f__Lachnospiraceae;g__unidentified_Lachnospiraceae;s__Coprococcus_eutactus;	4.49538e-05	0.000188041	0.000100144	0.000296241	0.415799	0.413989	-0.000190603	8.02227e-05
k__Bacteria;p__Firmicutes;c__Clostridia;o__Clostridiales;f__Lachnospiraceae;g__Blautia;s__Ruminococcus_sp_Marseille-P328;	0.000115548	0.000266041	6.49209e-05	0.000170505	0.403432	0.411369	-7.02088e-05	0.000171463
k__Bacteria;p__Actinobacteria;c__Coriobacteriia;o__Coriobacteriales;f__Eggerthellaceae;g__Slackia;s__Slackia_piriformis;	0.000136193	0.000155734	0.000168863	0.000186732	0.485067	0.44944	-0.000125939	6.05987e-05
k__Bacteria;p__Firmicutes;c__Clostridia;o__Clostridiales;f__Lachnospiraceae;g__unidentified_Lachnospiraceae;s__Clostridium_sp_AT4;	0.000293032	0.000182468	0.000121209	6.82708e-05	4.59901e-05	0.00645015	9.68823e-05	0.000246764
k__Bacteria;p__Bacteroidetes;c__Bacteroidia;o__Bacteroidales;f__Rikenellaceae;g__Alistipes;s__Alistipes_obesi;	6.65982e-06	2.40547e-05	3.34964e-05	0.000174053	0.434187	0.422799	-9.62007e-05	4.25275e-05
k__Bacteria;p__Firmicutes;c__Clostridia;o__Clostridiales;f__Lachnospiraceae;g__Agathobacter;s__Eubacterium_ramulus;	5.32786e-05	0.000175294	2.52087e-05	8.31458e-05	0.450078	0.428768	-4.6352e-05	0.000102492
k__Bacteria;p__Cyanobacteria;c__unidentified_Cyanobacteria;o__unidentified_Cyanobacteria;f__unidentified_Cyanobacteria;g__unidentified_Cyanobacteria;s__Bambusa_oldhamii;	2.33094e-06	5.45732e-06	5.1108e-05	0.000170934	0.15033	0.364051	-0.000116423	1.8869e-05
k__Bacteria;p__Proteobacteria;c__Gammaproteobacteria;o__Enterobacteriales;f__Enterobacteriaceae;g__Proteus;s__Proteus_vulgaris;	4.92827e-05	0.0001641	1.45036e-05	3.75036e-05	0.283429	0.364051	-3.02564e-05	9.98145e-05
k__Bacteria;p__Firmicutes;c__Clostridia;o__Clostridiales;f__Lachnospiraceae;g__Dorea;s__Dorea_longicatena;	0.000111219	0.000248334	5.52518e-05	0.000168859	0.331815	0.367924	-5.88254e-05	0.00017076
k__Bacteria;p__Firmicutes;c__Clostridia;o__Clostridiales;f__Lachnospiraceae;g__Blautia;s__Blautia_obeum;	8.95746e-05	0.000199945	4.45468e-05	0.000126984	0.322252	0.364051	-4.55548e-05	0.00013561
k__Bacteria;p__Spirochaetes;c__unidentified_Spirochaetes;o__Brachyspirales;f__Brachyspiraceae;g__Brachyspira;s__Brachyspira_innocens;	3.7628e-05	0.000159516	3.10792e-06	1.00153e-05	0.263084	0.364051	-2.74365e-05	9.64766e-05
k__Bacteria;p__Firmicutes;c__Clostridia;o__Clostridiales;f__Lachnospiraceae;g__unidentified_Lachnospiraceae;s__Ruminococcus_lactaris;	8.05838e-05	0.000190002	4.35108e-05	0.000106024	0.374407	0.396384	-4.6236e-05	0.000120382
k__Bacteria;p__Firmicutes;c__Clostridia;o__Clostridiales;f__Lachnospiraceae;g__Blautia;s__Blautia_sp_YL58;	7.05941e-05	0.000141525	1.79568e-05	2.2234e-05	0.0619518	0.364051	-2.81215e-06	0.000108087
k__Bacteria;p__Firmicutes;c__Bacilli;o__Lactobacillales;f__Lactobacillaceae;g__Lactobacillus;s__Lactobacillus_reuteri;	9.22385e-05	0.000144784	9.49641e-05	9.56113e-05	0.934473	0.642992	-6.90604e-05	6.36093e-05
k__Bacteria;p__Proteobacteria;c__Gammaproteobacteria;o__unidentified_Gammaproteobacteria;f__Burkholderiaceae;g__Sutterella;s__Sutterella_parvirubra;	1.33196e-06	4.18072e-06	2.62446e-05	0.000129117	0.325525	0.364051	-7.60104e-05	2.61851e-05
k__Bacteria;p__Firmicutes;c__Clostridia;o__Clostridiales;f__Lachnospiraceae;g__unidentified_Lachnospiraceae;s__[Clostridium]_colinum;	4.72847e-05	0.000105484	4.66187e-05	0.000130891	0.983542	0.645875	-6.38588e-05	6.51908e-05
k__Bacteria;p__Proteobacteria;c__Gammaproteobacteria;o__unidentified_Gammaproteobacteria;f__Burkholderiaceae;g__Sutterella;s__Sutterella_wadsworthensis;	2.63063e-05	0.000107453	2.5554e-05	0.000129105	0.981388	0.645875	-6.36816e-05	6.51863e-05
k__Bacteria;p__Firmicutes;c__Clostridia;o__Clostridiales;f__Peptostreptococcaceae;g__Peptoclostridium;s__[Clostridium]_hiranonis;	0.000286705	0.000196736	0.000117755	9.64854e-05	0.000221032	0.00747513	8.49297e-05	0.00025297
k__Bacteria;p__Proteobacteria;c__Gammaproteobacteria;o__Aeromonadales;f__Succinivibrionaceae;g__Anaerobiospirillum;s__Anaerobiospirillum_sp_3J102;	1.13217e-05	4.2565e-05	4.48921e-05	0.000120657	0.181388	0.364051	-8.36162e-05	1.64754e-05
k__Bacteria;p__Firmicutes;c__Bacilli;o__Lactobacillales;f__Lactobacillaceae;g__Lactobacillus;s__Lactobacillus_oligofermentans;	3.6296e-05	0.000115463	1.2777e-05	2.35801e-05	0.299922	0.364051	-2.20417e-05	6.90797e-05
k__Bacteria;p__Firmicutes;c__Negativicutes;o__Selenomonadales;f__Veillonellaceae;g__Veillonella;s__Veillonella_parvula;	8.99076e-06	2.79692e-05	2.86619e-05	0.000115905	0.397885	0.411369	-6.65611e-05	2.72189e-05
k__Bacteria;p__Firmicutes;c__Clostridia;o__Clostridiales;f__Ruminococcaceae;g__Butyricicoccus;s__Butyricicoccus_pullicaecorum;	0.000158171	0.000165733	0.000121209	0.000150541	0.390231	0.40607	-4.86207e-05	0.000122545
k__Bacteria;p__Firmicutes;c__Clostridia;o__Clostridiales;f__Lachnospiraceae;g__unidentified_Lachnospiraceae;s__Clostridium_sp_L2-50;	4.72847e-05	0.000134611	2.14101e-05	9.90053e-05	0.419484	0.413989	-3.79774e-05	8.97267e-05
k__Bacteria;p__Bacteroidetes;c__Bacteroidia;o__Bacteroidales;f__Bacteroidaceae;g__Bacteroides;s__Bacteroides_caccae;	0.000102894	0.000139764	3.41871e-05	0.000114309	0.0509063	0.364051	-2.81072e-07	0.000137695
k__Bacteria;p__Firmicutes;c__Clostridia;o__Clostridiales;f__Lachnospiraceae;g__unidentified_Lachnospiraceae;s__Coprococcus_comes;	0.00010023	0.00017968	1.69209e-05	6.33971e-05	0.0271876	0.290749	9.96944e-06	0.000156649
k__Bacteria;p__Firmicutes;c__Clostridia;o__Clostridiales;f__Lachnospiraceae;g__Dorea;s__Dorea_formicigenerans;	5.32786e-05	0.000133504	1.72662e-05	7.15098e-05	0.217172	0.364051	-2.20011e-05	9.40258e-05
k__Bacteria;p__Firmicutes;c__Clostridia;o__Clostridiales;f__Lachnospiraceae;g__unidentified_Lachnospiraceae;s__Lachnospiraceae_bacterium_TF01-11;	2.69723e-05	0.000102147	1.20863e-05	6.09655e-05	0.513326	0.465007	-3.06309e-05	6.04028e-05
k__Bacteria;p__Proteobacteria;c__Gammaproteobacteria;o__Pseudomonadales;f__Moraxellaceae;g__Acinetobacter;s__Acinetobacter_nosocomialis;	5.99384e-06	1.11234e-05	2.3482e-05	0.000100132	0.375062	0.396384	-5.72891e-05	2.23127e-05
k__Bacteria;p__Bacteroidetes;c__Bacteroidia;o__Bacteroidales;f__Rikenellaceae;g__Alistipes;s__Alistipes_indistinctus;	2.36424e-05	0.000100371	3.10792e-06	8.5766e-06	0.290217	0.364051	-1.85053e-05	5.95741e-05
k__Bacteria;p__Firmicutes;c__Erysipelotrichia;o__Erysipelotrichales;f__Erysipelotrichaceae;g__Ileibacterium;s__Ileibacterium_valens;	2.63063e-05	9.71625e-05	1.65756e-05	3.0083e-05	0.6167	0.531915	-2.9472e-05	4.89335e-05
k__Bacteria;p__Firmicutes;c__Clostridia;o__Clostridiales;f__Eubacteriaceae;g__Anaerofustis;s__Anaerofustis_stercorihominis;	3.5963e-05	6.32222e-05	3.90216e-05	9.78579e-05	0.891544	0.625978	-4.80005e-05	4.18833e-05
k__Bacteria;p__Firmicutes;c__Clostridia;o__Clostridiales;f__Ruminococcaceae;g__unidentified_Ruminococcaceae;s__Clostridium_sp_MC_40;	3.5963e-05	0.000114466	1.10504e-05	4.61166e-05	0.293797	0.364051	-2.25171e-05	7.23424e-05
k__Bacteria;p__Bacteroidetes;c__Bacteroidia;o__Bacteroidales;f__Porphyromonadaceae;g__Porphyromonas;s__Porphyromonas_cangingivalis;	2.19774e-05	4.68746e-05	0.000114648	0.000137002	0.00219705	0.0557268	-0.000149339	-3.6001e-05
k__Bacteria;p__Firmicutes;c__Bacilli;o__Lactobacillales;f__Enterococcaceae;g__Enterococcus;s__Enterococcus_cecorum;	4.56198e-05	8.6812e-05	2.07194e-05	3.37496e-05	0.166958	0.364051	-1.09123e-05	6.0713e-05
k__Bacteria;p__Proteobacteria;c__Gammaproteobacteria;o__Xanthomonadales;f__Xanthomonadaceae;g__Stenotrophomonas;s__Stenotrophomonas_rhizophila;	8.65777e-06	1.60349e-05	2.41727e-05	8.17444e-05	0.341149	0.376219	-4.83361e-05	1.73062e-05
k__Bacteria;p__Firmicutes;c__Bacilli;o__Lactobacillales;f__Leuconostocaceae;g__Weissella;s__Weissella_cibaria;	3.46311e-05	8.80463e-05	1.83022e-05	6.8685e-05	0.445809	0.427568	-2.63373e-05	5.89951e-05
k__Bacteria;p__Cyanobacteria;c__unidentified_Cyanobacteria;o__unidentified_Cyanobacteria;f__unidentified_Cyanobacteria;g__unidentified_Cyanobacteria;s__Lolium_perenne;	2.89702e-05	8.10183e-05	2.76259e-05	5.42112e-05	0.942465	0.645875	-3.59222e-05	3.86108e-05
k__Bacteria;p__Firmicutes;c__Clostridia;o__Clostridiales;f__unidentified_Clostridiales;g__unidentified_Clostridiales;s__Clostridium_colicanis;	5.56095e-05	8.40281e-05	4.73094e-05	7.1286e-05	0.694071	0.552541	-3.38066e-05	5.04068e-05
k__Bacteria;p__Firmicutes;c__Erysipelotrichia;o__Erysipelotrichales;f__Erysipelotrichaceae;g__unidentified_Erysipelotrichaceae;s__[Clostridium]_innocuum;	2.86372e-05	7.15464e-05	6.90648e-06	1.62714e-05	0.127938	0.364051	-6.61828e-06	5.00798e-05
k__Bacteria;p__Firmicutes;c__Clostridia;o__Clostridiales;f__Lachnospiraceae;g__unidentified_Lachnospiraceae;s__Clostridium_sp_Marseille-P3244;	7.72539e-05	8.47292e-05	2.27914e-05	2.27406e-05	0.00256163	0.0577549	2.06076e-05	8.83175e-05
k__Bacteria;p__Actinobacteria;c__Coriobacteriia;o__Coriobacteriales;f__Eggerthellaceae;g__Slackia;s__Slackia_isoflavoniconvertens;	0	0	1.20863e-05	6.28025e-05	0.326527	0.364051	-3.69302e-05	1.27575e-05
k__Bacteria;p__Firmicutes;c__Erysipelotrichia;o__Erysipelotrichales;f__Erysipelotrichaceae;g__Faecalitalea;s__Faecalitalea_cylindroides;	1.69825e-05	5.99462e-05	1.1741e-05	2.04588e-05	0.6649	0.545883	-1.9148e-05	2.9631e-05
k__Bacteria;p__Firmicutes;c__Bacilli;o__Lactobacillales;f__Streptococcaceae;g__Streptococcus;s__Streptococcus_minor;	2.76383e-05	5.58551e-05	5.52518e-06	9.76489e-06	0.048314	0.364051	1.75279e-07	4.40509e-05
k__Bacteria;p__Melainabacteria;c__unidentified_Melainabacteria;o__unidentified_Melainabacteria;f__unidentified_Melainabacteria;g__unidentified_Melainabacteria;s__Candidatus_Gastranaerophilales_bacterium_Zag_111;	9.98973e-06	5.10638e-05	0	0	0.309764	0.364051	-9.81073e-06	2.97902e-05
k__Bacteria;p__Firmicutes;c__Clostridia;o__Clostridiales;f__Lachnospiraceae;g__unidentified_Lachnospiraceae;s__Coprococcus_catus;	2.06454e-05	5.7271e-05	6.56116e-06	1.98318e-05	0.228265	0.364051	-9.24904e-06	3.74176e-05
k__Bacteria;p__Firmicutes;c__Negativicutes;o__Selenomonadales;f__Veillonellaceae;g__Megamonas;s__Megamonas_funiformis;	5.32786e-06	1.22828e-05	1.69209e-05	4.92034e-05	0.244015	0.364051	-3.15296e-05	8.34358e-06
k__Bacteria;p__Verrucomicrobia;c__Verrucomicrobiae;o__Verrucomicrobiales;f__Akkermansiaceae;g__Akkermansia;s__Akkermansia_muciniphila;	9.65674e-06	2.64303e-05	1.10504e-05	4.3274e-05	0.886563	0.625978	-2.09813e-05	1.81941e-05
k__Bacteria;p__Proteobacteria;c__Gammaproteobacteria;o__Enterobacteriales;f__Enterobacteriaceae;g__Serratia;s__Serratia_fonticola;	3.8294e-05	6.38115e-05	1.83022e-05	4.38454e-05	0.180722	0.364051	-9.60164e-06	4.95852e-05
k__Bacteria;p__Firmicutes;c__Clostridia;o__Clostridiales;f__Lachnospiraceae;g__unidentified_Lachnospiraceae;s__butyrate-producing_bacterium_L2-10;	5.66085e-05	6.16344e-05	2.4518e-05	2.32948e-05	0.0145705	0.197105	6.74793e-06	5.7433e-05
k__Bacteria;p__Firmicutes;c__Bacilli;o__Lactobacillales;f__Lactobacillaceae;g__Lactobacillus;s__Lactobacillus_agilis;	2.53073e-05	4.32032e-05	3.86763e-05	5.01235e-05	0.295078	0.364051	-3.87371e-05	1.19992e-05
k__Archaea;p__Euryarchaeota;c__Methanobacteria;o__Methanobacteriales;f__Methanobacteriaceae;g__Methanobrevibacter;s__Methanobrevibacter_woesei;	6.32683e-06	2.71006e-05	8.28778e-06	4.12402e-05	0.836482	0.608369	-2.09891e-05	1.70672e-05
k__Bacteria;p__Firmicutes;c__Bacilli;o__Bacillales;f__Planococcaceae;g__Lysinibacillus;s__Lysinibacillus_macroides;	8.65777e-06	2.40643e-05	1.10504e-05	4.03968e-05	0.79181	0.592709	-2.05679e-05	1.57827e-05
k__Bacteria;p__Bacteroidetes;c__Bacteroidia;o__Bacteroidales;f__Tannerellaceae;g__Parabacteroides;s__Parabacteroides_faecis;	4.66187e-06	1.25605e-05	8.6331e-06	3.94664e-05	0.621264	0.531915	-2.02e-05	1.22575e-05
k__Bacteria;p__Bacteroidetes;c__Bacteroidia;o__Bacteroidales;f__Bacteroidaceae;g__Bacteroides;s__Bacteroides_nordii;	1.39856e-05	4.20431e-05	8.97842e-06	3.95135e-05	0.650767	0.545662	-1.70523e-05	2.70667e-05
k__Bacteria;p__Proteobacteria;c__Gammaproteobacteria;o__Pseudomonadales;f__Pseudomonadaceae;g__Pseudomonas;s__Pseudomonas_fragi;	2.53073e-05	3.32665e-05	2.41727e-05	4.20372e-05	0.912268	0.636126	-1.94495e-05	2.17187e-05
k__Bacteria;p__Firmicutes;c__Bacilli;o__Lactobacillales;f__Streptococcaceae;g__Streptococcus;s__Streptococcus_parauberis;	2.29764e-05	2.8539e-05	3.38418e-05	3.71286e-05	0.230708	0.364051	-2.88576e-05	7.12689e-06
k__Bacteria;p__Actinobacteria;c__unidentified_Actinobacteria;o__Actinomycetales;f__Actinomycetaceae;g__Actinomyces;s__Actinomyces_canis;	2.73053e-05	3.28841e-05	2.4518e-05	2.5749e-05	0.727282	0.559746	-1.31706e-05	1.87451e-05
k__Bacteria;p__Proteobacteria;c__Gammaproteobacteria;o__unidentified_Gammaproteobacteria;f__Burkholderiaceae;g__Sutterella;s__Sutturella_timonensis;	7.65879e-06	3.02447e-05	3.45324e-07	1.79436e-06	0.212325	0.364051	-4.43162e-06	1.90586e-05
k__Bacteria;p__Proteobacteria;c__Gammaproteobacteria;o__unidentified_Gammaproteobacteria;f__Burkholderiaceae;g__Sutterella;s__Sutterella_sp_KLE1602;	1.69825e-05	2.44788e-05	1.3813e-05	2.87226e-05	0.661989	0.545883	-1.13007e-05	1.76399e-05
k__Bacteria;p__Firmicutes;c__Bacilli;o__Lactobacillales;f__Lactobacillaceae;g__Lactobacillus;s__Lactobacillus_gasseri;	2.33094e-05	3.08191e-05	2.72806e-05	3.28044e-05	0.64575	0.543703	-2.12034e-05	1.3261e-05
k__Bacteria;p__Firmicutes;c__Clostridia;o__Clostridiales;f__Ruminococcaceae;g__unidentified_Ruminococcaceae;s__Marseillibacter_massiliensis;	1.43186e-05	3.3327e-05	6.90648e-06	2.47485e-05	0.352426	0.379089	-8.44971e-06	2.3274e-05
k__Bacteria;p__Firmicutes;c__Erysipelotrichia;o__Erysipelotrichales;f__Erysipelotrichaceae;g__Catenisphaera;s__Chlamydia_trachomatis;	6.99281e-06	2.71684e-05	6.90648e-07	3.58871e-06	0.233959	0.364051	-4.31018e-06	1.69145e-05
k__Bacteria;p__Proteobacteria;c__Gammaproteobacteria;o__unidentified_Gammaproteobacteria;f__Burkholderiaceae;g__Ralstonia;s__Ralstonia_pickettii;	8.32478e-06	2.21716e-05	6.90648e-06	1.78397e-05	0.794504	0.592709	-9.45483e-06	1.22914e-05
k__Bacteria;p__Firmicutes;c__Clostridia;o__Clostridiales;f__unidentified_Clostridiales;g__unidentified_Clostridiales;s__Clostridium_bornimense;	3.32991e-06	8.49786e-06	1.45036e-05	3.04146e-05	0.0755756	0.364051	-2.35713e-05	1.22385e-06
k__Bacteria;p__Bacteroidetes;c__Bacteroidia;o__Bacteroidales;f__Bacteroidaceae;g__Bacteroides;s__Bacteroides_clarus;	2.33094e-06	6.53156e-06	4.14389e-06	2.15323e-05	0.677932	0.545883	-1.06363e-05	7.01037e-06
k__Bacteria;p__Actinobacteria;c__unidentified_Actinobacteria;o__Bifidobacteriales;f__Bifidobacteriaceae;g__Aeriscardovia;s__Aeriscardovia_aeriphila;	4.99487e-06	1.9735e-05	1.3813e-06	4.25205e-06	0.351616	0.379089	-4.18893e-06	1.14161e-05
k__Bacteria;p__Firmicutes;c__Erysipelotrichia;o__Erysipelotrichales;f__Erysipelotrichaceae;g__Erysipelatoclostridium;s__Beduini_massiliensis;	4.66187e-06	1.95741e-05	2.07194e-06	5.97198e-06	0.508515	0.464799	-5.29884e-06	1.04787e-05
k__Bacteria;p__Proteobacteria;c__Alphaproteobacteria;o__Rhizobiales;f__Xanthobacteraceae;g__Bradyrhizobium;s__Bradyrhizobium_elkanii;	5.66085e-06	1.97117e-05	3.45324e-06	8.63416e-06	0.591576	0.515192	-6.05504e-06	1.04703e-05
k__Bacteria;p__unidentified_Bacteria;c__unidentified_Bacteria;o__Campylobacterales;f__Helicobacteraceae;g__Helicobacter;s__Helicobacter_winghamensis;	2.66393e-06	9.78118e-06	1.03597e-05	2.1687e-05	0.100488	0.364051	-1.69546e-05	1.56297e-06
k__Bacteria;p__Proteobacteria;c__Alphaproteobacteria;o__Caulobacterales;f__Caulobacteraceae;g__Brevundimonas;s__Brevundimonas_diminuta;	1.33196e-06	5.50975e-06	4.14389e-06	1.97505e-05	0.48107	0.447782	-1.08618e-05	5.23799e-06
k__Bacteria;p__Firmicutes;c__Erysipelotrichia;o__Erysipelotrichales;f__Erysipelotrichaceae;g__Erysipelatoclostridium;s__[Clostridium]_spiroforme;	3.32991e-07	1.76202e-06	5.52518e-06	2.02397e-05	0.195506	0.364051	-1.32223e-05	2.83795e-06
k__Bacteria;p__Bacteroidetes;c__Bacteroidia;o__Bacteroidales;f__Prevotellaceae;g__unidentified_Prevotellaceae;s__Prevotella_sp_AG:487_50_53;	5.32786e-06	1.93971e-05	4.14389e-06	1.16607e-05	0.784233	0.58938	-7.47527e-06	9.84321e-06
k__Bacteria;p__Proteobacteria;c__Alphaproteobacteria;o__Sphingomonadales;f__Sphingomonadaceae;g__Sphingobium;s__Sphingobium_amiense;	6.99281e-06	1.85826e-05	2.76259e-06	6.23572e-06	0.262501	0.364051	-3.31846e-06	1.17789e-05
k__Bacteria;p__Firmicutes;c__Clostridia;o__Clostridiales;f__Ruminococcaceae;g__unidentified_Ruminococcaceae;s__rumen_bacterium_NK4A214;	5.99384e-06	2.21535e-05	1.3813e-06	4.97665e-06	0.291442	0.364051	-4.16082e-06	1.33859e-05
k__Bacteria;p__Firmicutes;c__Clostridia;o__Clostridiales;f__Lachnospiraceae;g__unidentified_Lachnospiraceae;s__bacterium_enrichment_culture_clone_Ecwsrb026;	3.6629e-06	1.61171e-05	1.3813e-06	4.25205e-06	0.474861	0.444038	-4.15182e-06	8.71503e-06
k__Bacteria;p__Firmicutes;c__Bacilli;o__Bacillales;f__Staphylococcaceae;g__Staphylococcus;s__Staphylococcus_warneri;	9.98973e-06	1.82863e-05	4.14389e-06	8.70558e-06	0.136048	0.364051	-1.92263e-06	1.36143e-05
k__Bacteria;p__Proteobacteria;c__Alphaproteobacteria;o__Sphingomonadales;f__Sphingomonadaceae;g__Sphingomonas;s__Sphingomonas_jaspsi;	6.99281e-06	1.84086e-05	3.10792e-06	1.43979e-05	0.386498	0.404259	-5.04445e-06	1.28142e-05
k__Bacteria;p__Actinobacteria;c__unidentified_Actinobacteria;o__Micrococcales;f__Cellulomonadaceae;g__Cellulomonas;s__Cellulomonas_hominis;	4.66187e-06	1.63474e-05	4.14389e-06	1.07661e-05	0.889849	0.625978	-6.96577e-06	8.00174e-06
k__Bacteria;p__Actinobacteria;c__unidentified_Actinobacteria;o__Micrococcales;f__Microbacteriaceae;g__Microbacterium;s__Microbacterium_oxydans;	6.65982e-06	1.69957e-05	4.83454e-06	1.49382e-05	0.6737	0.545883	-6.82233e-06	1.04729e-05
k__Bacteria;p__Proteobacteria;c__Gammaproteobacteria;o__Oceanospirillales;f__Halomonadaceae;g__Halovibrio;s__Halomonas_utahensis;	3.6629e-06	1.61171e-05	8.28778e-06	1.58004e-05	0.287433	0.364051	-1.32575e-05	4.00772e-06
k__Bacteria;p__Firmicutes;c__Clostridia;o__Clostridiales;f__unidentified_Clostridiales;g__unidentified_Clostridiales;s__Clostridium_amylolyticum;	1.26537e-05	2.20077e-05	4.83454e-06	1.16713e-05	0.105652	0.364051	-1.72416e-06	1.73624e-05
k__Bacteria;p__Firmicutes;c__Clostridia;o__Clostridiales;f__Lachnospiraceae;g__Blautia;s__Ruminococcus_sp_WAL_17306;	1.86475e-05	2.33955e-05	1.1741e-05	1.68766e-05	0.214011	0.364051	-4.11743e-06	1.79304e-05
k__Bacteria;p__Firmicutes;c__Erysipelotrichia;o__Erysipelotrichales;f__Erysipelotrichaceae;g__Solobacterium;s__Solobacterium_moorei;	4.32888e-06	1.51157e-05	2.07194e-06	9.08153e-06	0.50383	0.462601	-4.48999e-06	9.00387e-06
k__Bacteria;p__Fusobacteria;c__Fusobacteriia;o__Fusobacteriales;f__Leptotrichiaceae;g__Sneathia;s__Sneathia_amnii;	2.66393e-06	1.40962e-05	0	0	0.326189	0.364051	-2.802e-06	8.12986e-06
k__Bacteria;p__Firmicutes;c__Clostridia;o__Clostridiales;f__unidentified_Clostridiales;g__unidentified_Clostridiales;s__bacterium_LD2013;	5.32786e-06	1.5316e-05	0	0	0.0766785	0.364051	-6.1106e-07	1.12668e-05
k__Bacteria;p__Spirochaetes;c__Spirochaetia;o__Spirochaetales;f__Spirochaetaceae;g__unidentified_Spirochaetaceae;s__Treponema_bryantii;	0	0	2.76259e-06	1.43548e-05	0.326527	0.364051	-8.44118e-06	2.916e-06
k__Bacteria;p__Firmicutes;c__Bacilli;o__Lactobacillales;f__Streptococcaceae;g__Streptococcus;s__Streptococcus_sp_canine_oral_taxon_279;	1.76485e-05	2.21716e-05	1.10504e-05	1.36926e-05	0.189201	0.364051	-3.36981e-06	1.65661e-05
k__Bacteria;p__Proteobacteria;c__Gammaproteobacteria;o__unidentified_Gammaproteobacteria;f__Burkholderiaceae;g__Parasutterella;s__Burkholderiales_bacterium_YL45;	2.66393e-06	1.40962e-05	0	0	0.326189	0.364051	-2.802e-06	8.12986e-06
k__Bacteria;p__Proteobacteria;c__Alphaproteobacteria;o__Caulobacterales;f__Caulobacteraceae;g__Brevundimonas;s__Brevundimonas_vesicularis;	4.32888e-06	1.51157e-05	6.90648e-07	3.58871e-06	0.225289	0.364051	-2.36263e-06	9.6391e-06
k__Bacteria;p__Firmicutes;c__Clostridia;o__Clostridiales;f__Ruminococcaceae;g__unidentified_Ruminococcaceae;s__Clostridiales_bacterium_canine_oral_taxon_123;	5.32786e-06	1.55248e-05	5.17986e-06	1.64229e-05	0.972753	0.645875	-8.50343e-06	8.79942e-06
k__Bacteria;p__Firmicutes;c__Clostridia;o__Clostridiales;f__Ruminococcaceae;g__unidentified_Ruminococcaceae;s__Colidextribacter_massiliensis;	1.33196e-06	4.89059e-06	2.41727e-06	1.25605e-05	0.677625	0.545883	-6.34769e-06	4.17708e-06
k__Bacteria;p__Proteobacteria;c__Gammaproteobacteria;o__Oceanospirillales;f__unidentified_Oceanospirillales;g__Nitrincola;s__Nitrincola_nitratireducens;	6.65982e-07	2.4453e-06	4.14389e-06	1.51522e-05	0.248971	0.364051	-9.53264e-06	2.57683e-06
k__Bacteria;p__Firmicutes;c__Clostridia;o__Clostridiales;f__Eubacteriaceae;g__Eubacterium;s__Eubacterium_limosum;	1.13217e-05	2.05149e-05	5.87051e-06	1.16074e-05	0.22976	0.364051	-3.57255e-06	1.44749e-05
k__Bacteria;p__Bacteroidetes;c__Bacteroidia;o__Cytophagales;f__Spirosomaceae;g__Dyadobacter;s__Dyadobacter_fermentans;	2.33094e-06	1.23342e-05	0	0	0.326189	0.364051	-2.45175e-06	7.11363e-06
k__Bacteria;p__Proteobacteria;c__Deltaproteobacteria;o__unidentified_Deltaproteobacteria;f__unidentified_Deltaproteobacteria;g__unidentified_Deltaproteobacteria;s__Deltaproteobacteria_bacterium_CSP1-8;	3.32991e-06	1.27423e-05	3.45324e-07	1.79436e-06	0.230051	0.364051	-1.9977e-06	7.96687e-06
k__Bacteria;p__Bacteroidetes;c__Bacteroidia;o__Bacteroidales;f__Prevotellaceae;g__unidentified_Prevotellaceae;s__Prevotella_sp_DJF_CP65;	2.33094e-06	1.23342e-05	0	0	0.326189	0.364051	-2.45175e-06	7.11363e-06
k__Bacteria;p__Firmicutes;c__Erysipelotrichia;o__Erysipelotrichales;f__Erysipelotrichaceae;g__Faecalicoccus;s__Faecalicoccus_pleomorphus;	6.32683e-06	1.21841e-05	6.90648e-06	1.35836e-05	0.868495	0.617916	-7.57038e-06	6.41107e-06
k__Bacteria;p__Bacteroidetes;c__Bacteroidia;o__Bacteroidales;f__Rikenellaceae;g__Alistipes;s__Alistipes_sp_N15MGS-157;	6.65982e-07	2.4453e-06	2.07194e-06	1.07661e-05	0.513085	0.465007	-5.75044e-06	2.93851e-06
k__Bacteria;p__Bacteroidetes;c__Bacteroidia;o__Bacteroidales;f__Tannerellaceae;g__Parabacteroides;s__Porphyromonadaceae_bacterium_DJF_B175;	3.32991e-07	1.76202e-06	2.07194e-06	1.07661e-05	0.414476	0.413989	-6.04226e-06	2.56435e-06
k__Bacteria;p__Firmicutes;c__Clostridia;o__Clostridiales;f__Lachnospiraceae;g__Sellimonas;s__Lachnoclostridium_phocaeense;	1.99795e-06	1.05721e-05	1.3813e-06	7.17742e-06	0.800683	0.595131	-4.26794e-06	5.50124e-06
k__Bacteria;p__Firmicutes;c__Erysipelotrichia;o__Erysipelotrichales;f__Erysipelotrichaceae;g__Erysipelatoclostridium;s__bacterium_ic1391;	1.99795e-06	5.87341e-06	6.56116e-06	1.33908e-05	0.11277	0.364051	-1.02574e-05	1.13101e-06
k__Bacteria;p__Firmicutes;c__Bacilli;o__Lactobacillales;f__Lactobacillaceae;g__Lactobacillus;s__Lactobacillus_ruminis;	2.66393e-06	1.10195e-05	1.72662e-06	6.35376e-06	0.699816	0.552541	-3.93139e-06	5.80601e-06
k__Bacteria;p__Firmicutes;c__Clostridia;o__Clostridiales;f__unidentified_Clostridiales;g__unidentified_Clostridiales;s__Clostridium_cadaveris;	3.6629e-06	8.54509e-06	2.76259e-06	1.12168e-05	0.739847	0.564384	-4.51839e-06	6.31901e-06
k__Bacteria;p__Firmicutes;c__Clostridia;o__Clostridiales;f__unidentified_Clostridiales;g__unidentified_Clostridiales;s__bacterium_AD3011;	9.65674e-06	1.63438e-05	5.87051e-06	1.07085e-05	0.31312	0.364051	-3.68455e-06	1.1257e-05
k__Bacteria;p__Actinobacteria;c__unidentified_Actinobacteria;o__Micrococcales;f__Micrococcaceae;g__Rothia;s__Rothia_nasimurium;	7.3258e-06	1.50891e-05	2.07194e-06	9.08153e-06	0.123286	0.364051	-1.48423e-06	1.19919e-05
k__Bacteria;p__Firmicutes;c__Clostridia;o__Clostridiales;f__Lachnospiraceae;g__Lachnoclostridium;s__[Clostridium]_scindens;	3.32991e-06	8.49786e-06	3.10792e-06	1.12719e-05	0.934788	0.642992	-5.20382e-06	5.64781e-06
k__Bacteria;p__Firmicutes;c__Clostridia;o__Clostridiales;f__Lachnospiraceae;g__unidentified_Lachnospiraceae;s__Ruminococcus_sp_AT10;	4.66187e-06	1.23015e-05	3.10792e-06	6.84176e-06	0.563887	0.499354	-3.83576e-06	6.94368e-06
k__Bacteria;p__Bacteroidetes;c__Bacteroidia;o__Bacteroidales;f__Prevotellaceae;g__unidentified_Prevotellaceae;s__Prevotella_sp_109;	2.66393e-06	1.10195e-05	0	0	0.21171	0.364051	-1.60899e-06	6.93684e-06
k__Bacteria;p__Firmicutes;c__Bacilli;o__Lactobacillales;f__Leuconostocaceae;g__Leuconostoc;s__Leuconostoc_inhae;	2.66393e-06	1.0105e-05	3.45324e-07	1.79436e-06	0.241938	0.364051	-1.65186e-06	6.28907e-06
k__Bacteria;p__Firmicutes;c__Bacilli;o__Lactobacillales;f__Enterococcaceae;g__Vagococcus;s__Vagococcus_fluvialis;	7.65879e-06	1.24455e-05	1.03597e-06	2.98599e-06	0.0103291	0.149709	1.67956e-06	1.15661e-05
k__Bacteria;p__Planctomycetes;c__Planctomycetacia;o__unidentified_Planctomycetacia;f__Gemmataceae;g__Gemmata;s__Gemmata_sp_Br1-1;	1.66496e-06	8.81011e-06	0	0	0.326189	0.364051	-1.75125e-06	5.08116e-06
k__Bacteria;p__Actinobacteria;c__unidentified_Actinobacteria;o__Propionibacteriales;f__Propionibacteriaceae;g__Cutibacterium;s__Cutibacterium_acnes;	5.99384e-06	1.19602e-05	7.2518e-06	1.1944e-05	0.69794	0.552541	-7.72415e-06	5.20822e-06
k__Bacteria;p__Proteobacteria;c__Alphaproteobacteria;o__Caulobacterales;f__Caulobacteraceae;g__Asticcacaulis;s__Asticcacaulis_excentricus;	1.66496e-06	8.81011e-06	0	0	0.326189	0.364051	-1.75125e-06	5.08116e-06
k__Bacteria;p__Actinobacteria;c__unidentified_Actinobacteria;o__Micrococcales;f__Micrococcaceae;g__Paenarthrobacter;s__Paenarthrobacter_nitroguajacolicus;	1.66496e-06	8.81011e-06	2.07194e-06	5.97198e-06	0.841422	0.609776	-4.47554e-06	3.66157e-06
k__Bacteria;p__Proteobacteria;c__Deltaproteobacteria;o__Desulfovibrionales;f__Desulfovibrionaceae;g__Desulfovibrio;s__Desulfovibrio_sp_UNSW3caefatS;	1.99795e-06	7.33589e-06	1.72662e-06	8.97178e-06	0.902966	0.631812	-4.17576e-06	4.71841e-06
k__Bacteria;p__Planctomycetes;c__Planctomycetacia;o__unidentified_Planctomycetacia;f__unidentified_Planctomycetacia;g__Rhodopirellula;s__planctomycete_DDSW3008;	2.33094e-06	9.01653e-06	0	0	0.182606	0.364051	-1.16531e-06	5.82718e-06
k__Bacteria;p__Firmicutes;c__Clostridia;o__Clostridiales;f__unidentified_Clostridiales;g__unidentified_Clostridiales;s__Clostridiales_bacterium_S5-A14a;	1.99795e-06	8.92037e-06	1.3813e-06	4.97665e-06	0.752002	0.569375	-3.29442e-06	4.52772e-06
k__Bacteria;p__Actinobacteria;c__unidentified_Actinobacteria;o__Bifidobacteriales;f__Bifidobacteriaceae;g__Bifidobacterium;s__Bifidobacterium_magnum;	2.33094e-06	9.01653e-06	1.03597e-06	3.95009e-06	0.491962	0.453757	-2.48463e-06	5.07456e-06
k__Bacteria;p__Actinobacteria;c__Coriobacteriia;o__Coriobacteriales;f__Eggerthellaceae;g__Gordonibacter;s__Gordonibacter_pamelaeae;	3.6629e-06	1.22594e-05	0	0	0.125519	0.364051	-1.09078e-06	8.41658e-06
k__Bacteria;p__Firmicutes;c__Clostridia;o__Clostridiales;f__Lachnospiraceae;g__Anaerostipes;s__Anaerostipes_caccae;	4.99487e-06	1.12006e-05	4.83454e-06	1.22308e-05	0.9598	0.645875	-6.19135e-06	6.51201e-06
k__Bacteria;p__Actinobacteria;c__unidentified_Actinobacteria;o__Micrococcales;f__Sanguibacteraceae;g__Sanguibacter;s__Sanguibacter_inulinus;	2.66393e-06	1.0105e-05	3.45324e-07	1.79436e-06	0.241938	0.364051	-1.65186e-06	6.28907e-06
k__Bacteria;p__Bacteroidetes;c__Bacteroidia;o__Bacteroidales;f__Bacteroidaceae;g__Bacteroides;s__Bacteroides_sp_canine_oral_taxon_040;	6.65982e-07	2.4453e-06	5.52518e-06	1.27367e-05	0.0615503	0.364051	-9.96994e-06	2.51534e-07
k__Archaea;p__Euryarchaeota;c__Methanobacteria;o__Methanobacteriales;f__Methanobacteriaceae;g__Methanobrevibacter;s__Methanobrevibacter_ruminantium;	1.66496e-06	8.81011e-06	3.45324e-07	1.79436e-06	0.443921	0.427568	-2.15643e-06	4.79569e-06
k__Bacteria;p__Bacteroidetes;c__Bacteroidia;o__Sphingobacteriales;f__Sphingobacteriaceae;g__Mucilaginibacter;s__Mucilaginibacter_calamicampi;	1.66496e-06	8.81011e-06	0	0	0.326189	0.364051	-1.75125e-06	5.08116e-06
k__Bacteria;p__Bacteroidetes;c__Bacteroidia;o__Bacteroidales;f__Tannerellaceae;g__Parabacteroides;s__Parabacteroides_goldsteinii;	2.33094e-06	9.36681e-06	1.3813e-06	7.17742e-06	0.674134	0.545883	-3.55919e-06	5.45847e-06
k__Bacteria;p__Bacteroidetes;c__Bacteroidia;o__Bacteroidales;f__Prevotellaceae;g__unidentified_Prevotellaceae;s__Marseilla_massiliensis;	1.66496e-06	8.81011e-06	0	0	0.326189	0.364051	-1.75125e-06	5.08116e-06
k__Bacteria;p__Proteobacteria;c__Gammaproteobacteria;o__Pseudomonadales;f__Pseudomonadaceae;g__Pseudomonas;s__Pseudomonas_caeni;	1.33196e-06	7.04809e-06	0	0	0.326189	0.364051	-1.401e-06	4.06493e-06
k__Bacteria;p__Acidobacteria;c__Acidobacteriia;o__unidentified_Acidobacteriia;f__unidentified_Acidobacteriia;g__unidentified_Acidobacteriia;s__bacterium_Ellin7505;	1.33196e-06	7.04809e-06	6.90648e-07	3.58871e-06	0.671329	0.545883	-2.39004e-06	3.67267e-06
k__Bacteria;p__Actinobacteria;c__unidentified_Actinobacteria;o__Corynebacteriales;f__Corynebacteriaceae;g__unidentified_Corynebacteriaceae;s__Corynebacterium_sp_KPL1855;	1.66496e-06	7.20142e-06	1.3813e-06	5.6084e-06	0.870926	0.617916	-3.20385e-06	3.77117e-06
k__Bacteria;p__Firmicutes;c__Clostridia;o__Clostridiales;f__Lachnospiraceae;g__Lachnoclostridium;s__[Clostridium]_symbiosum;	2.99692e-06	9.16829e-06	1.03597e-06	3.95009e-06	0.306747	0.364051	-1.87286e-06	5.79475e-06
k__Bacteria;p__Firmicutes;c__Bacilli;o__Lactobacillales;f__Lactobacillaceae;g__Lactobacillus;s__Lactobacillus_mucosae;	9.98973e-07	3.88119e-06	2.41727e-06	8.00916e-06	0.411334	0.413989	-4.87613e-06	2.03954e-06
k__Bacteria;p__Firmicutes;c__Clostridia;o__Clostridiales;f__Ruminococcaceae;g__Ruminiclostridium;s__[Clostridium]_methylpentosum;	9.98973e-07	5.28607e-06	1.3813e-06	7.17742e-06	0.823498	0.601079	-3.8103e-06	3.04565e-06
k__Bacteria;p__Firmicutes;c__Bacilli;o__Lactobacillales;f__Lactobacillaceae;g__Lactobacillus;s__Lactobacillus_ingluviei;	4.99487e-06	9.9848e-06	1.3813e-06	4.25205e-06	0.0872562	0.364051	-5.54711e-07	7.78185e-06
k__Bacteria;p__Firmicutes;c__Bacilli;o__Bacillales;f__Planococcaceae;g__Solibacillus;s__Solibacillus_silvestris;	1.33196e-06	7.04809e-06	1.72662e-06	5.80372e-06	0.82129	0.601079	-3.88319e-06	3.09388e-06
k__Bacteria;p__Firmicutes;c__Erysipelotrichia;o__Erysipelotrichales;f__Erysipelotrichaceae;g__Solobacterium;s__bacterium_WCE2003;	0	0	1.3813e-06	7.17742e-06	0.326527	0.364051	-4.22059e-06	1.458e-06
k__Bacteria;p__Firmicutes;c__Bacilli;o__Lactobacillales;f__Lactobacillaceae;g__Lactobacillus;s__Lactobacillus_coleohominis;	1.99795e-06	7.76239e-06	1.03597e-06	5.38307e-06	0.59466	0.515664	-2.6485e-06	4.57245e-06
k__Bacteria;p__Bacteroidetes;c__Bacteroidia;o__Bacteroidales;f__Bacteroidaceae;g__Bacteroides;s__Bacteroides_salanitronis;	1.33196e-06	7.04809e-06	0	0	0.326189	0.364051	-1.401e-06	4.06493e-06
k__Bacteria;p__Actinobacteria;c__unidentified_Actinobacteria;o__Actinomycetales;f__Actinomycetaceae;g__Trueperella;s__Trueperella_pyogenes;	1.66496e-06	5.10908e-06	1.3813e-06	7.17742e-06	0.867061	0.617916	-3.10701e-06	3.67433e-06
k__Bacteria;p__Firmicutes;c__Clostridia;o__Clostridiales;f__Lachnospiraceae;g__Blautia;s__Blautia_sp_N6H1-15;	1.66496e-06	6.24352e-06	6.90648e-06	1.02112e-05	0.0272244	0.290749	-9.86483e-06	-6.18222e-07
k__Bacteria;p__Proteobacteria;c__Alphaproteobacteria;o__Rhizobiales;f__Beijerinckiaceae;g__Methylobacterium;s__Methylobacterium_adhaesivum;	3.32991e-07	1.76202e-06	1.72662e-06	7.33106e-06	0.344343	0.377689	-4.35894e-06	1.57168e-06
k__Bacteria;p__Proteobacteria;c__Gammaproteobacteria;o__Pseudomonadales;f__Pseudomonadaceae;g__Pseudomonas;s__Pseudomonas_aeruginosa;	6.65982e-07	3.52405e-06	3.79856e-06	1.01015e-05	0.137218	0.364051	-7.31818e-06	1.05302e-06
k__Bacteria;p__Proteobacteria;c__Gammaproteobacteria;o__Pseudomonadales;f__Pseudomonadaceae;g__Pseudomonas;s__Pseudomonas_stutzeri;	2.66393e-06	8.36145e-06	3.10792e-06	8.95797e-06	0.850157	0.613913	-5.13581e-06	4.24784e-06
k__Bacteria;p__Proteobacteria;c__Alphaproteobacteria;o__Rhizobiales;f__Rhizobiaceae;g__Neorhizobium;s__Neorhizobium_galegae;	3.32991e-06	9.22456e-06	1.72662e-06	6.35376e-06	0.45516	0.429576	-2.67802e-06	5.8846e-06
k__Bacteria;p__Acidobacteria;c__Holophagae;o__Holophagales;f__Holophagaceae;g__Holophaga;s__Acidobacterium_sp_ORAC;	9.98973e-07	5.28607e-06	2.76259e-06	9.9533e-06	0.419221	0.413989	-6.13239e-06	2.60516e-06
k__Bacteria;p__Firmicutes;c__Clostridia;o__Clostridiales;f__Ruminococcaceae;g__Candidatus_Soleaferrea;s__Bittarella_massiliensis;	9.98973e-07	2.9367e-06	1.72662e-06	7.33106e-06	0.634348	0.538572	-3.8091e-06	2.35381e-06
k__Bacteria;p__Firmicutes;c__Clostridia;o__Clostridiales;f__Peptococcaceae;g__Peptococcus;s__Peptococcus_sp_canine_oral_taxon_344;	1.99795e-06	7.33589e-06	0	0	0.161039	0.364051	-8.46614e-07	4.84251e-06
k__Bacteria;p__Firmicutes;c__Bacilli;o__Bacillales;f__Paenibacillaceae;g__Paenibacillus;s__Paenibacillus_amylolyticus;	6.65982e-07	2.4453e-06	2.07194e-06	7.90019e-06	0.383142	0.402825	-4.64786e-06	1.83594e-06
k__Bacteria;p__Bacteroidetes;c__Bacteroidia;o__Chitinophagales;f__Chitinophagaceae;g__Parasegetibacter;s__Parasegetibacter_luojiensis;	0	0	1.3813e-06	7.17742e-06	0.326527	0.364051	-4.22059e-06	1.458e-06
k__Bacteria;p__Actinobacteria;c__unidentified_Actinobacteria;o__Micrococcales;f__Dermabacteraceae;g__Brachybacterium;s__Brachybacterium_paraconglomeratum;	1.66496e-06	7.20142e-06	1.3813e-06	4.25205e-06	0.859051	0.617916	-2.91663e-06	3.48394e-06
k__Bacteria;p__Proteobacteria;c__Gammaproteobacteria;o__unidentified_Gammaproteobacteria;f__Neisseriaceae;g__Neisseria;s__Neisseria_subflava;	2.66393e-06	8.73803e-06	1.72662e-06	5.19577e-06	0.629695	0.536868	-2.9527e-06	4.82731e-06
k__Bacteria;p__Firmicutes;c__Negativicutes;o__Selenomonadales;f__Veillonellaceae;g__Megamonas;s__Megamonas_hypermegale;	3.32991e-06	8.49786e-06	2.76259e-06	8.88858e-06	0.809882	0.59759	-4.13955e-06	5.27419e-06
k__Bacteria;p__Firmicutes;c__Bacilli;o__Lactobacillales;f__Lactobacillaceae;g__Lactobacillus;s__Lactobacillus_intestinalis;	1.99795e-06	6.39815e-06	3.10792e-06	7.75783e-06	0.566008	0.499354	-4.96806e-06	2.74812e-06
k__Bacteria;p__Firmicutes;c__Clostridia;o__Clostridiales;f__Lachnospiraceae;g__unidentified_Lachnospiraceae;s__bacterium_ic1296;	1.33196e-06	7.04809e-06	0	0	0.326189	0.364051	-1.401e-06	4.06493e-06
k__Bacteria;p__Firmicutes;c__Clostridia;o__Clostridiales;f__unidentified_Clostridiales;g__unidentified_Clostridiales;s__Clostridium_fallax;	2.33094e-06	5.45732e-06	1.72662e-06	7.33106e-06	0.731009	0.559746	-2.9095e-06	4.11813e-06
k__Bacteria;p__Actinobacteria;c__Rubrobacteria;o__Rubrobacterales;f__unidentified_Rubrobacterales;g__Rubrobacter;s__Rubrobacter_xylanophilus;	2.33094e-06	7.87271e-06	3.45324e-07	1.79436e-06	0.203522	0.364051	-1.1341e-06	5.10533e-06
k__Bacteria;p__Firmicutes;c__Bacilli;o__Bacillales;f__Planococcaceae;g__Rummeliibacillus;s__Rummeliibacillus_pycnus;	1.33196e-06	7.04809e-06	0	0	0.326189	0.364051	-1.401e-06	4.06493e-06
k__Bacteria;p__Actinobacteria;c__Coriobacteriia;o__Coriobacteriales;f__Eggerthellaceae;g__Gordonibacter;s__Gordonibacter_urolithinfaciens;	1.33196e-06	7.04809e-06	0	0	0.326189	0.364051	-1.401e-06	4.06493e-06
k__Bacteria;p__Firmicutes;c__Clostridia;o__Clostridiales;f__Lachnospiraceae;g__Shuttleworthia;s__Lachnospiraceae_bacterium_DJF_B223;	0	0	1.03597e-06	5.38307e-06	0.326527	0.364051	-3.16544e-06	1.0935e-06
k__Bacteria;p__Firmicutes;c__Bacilli;o__Lactobacillales;f__Streptococcaceae;g__Streptococcus;s__Streptococcus_iniae;	3.99589e-06	6.91634e-06	1.03597e-06	2.98599e-06	0.0451845	0.364051	6.69265e-08	5.85291e-06
k__Bacteria;p__Proteobacteria;c__Gammaproteobacteria;o__Pseudomonadales;f__Moraxellaceae;g__Psychrobacter;s__Psychrobacter_faecalis;	1.33196e-06	5.50975e-06	1.03597e-06	3.95009e-06	0.819366	0.601079	-2.29479e-06	2.88678e-06
k__Bacteria;p__Actinobacteria;c__unidentified_Actinobacteria;o__Corynebacteriales;f__Corynebacteriaceae;g__Corynebacterium;s__Corynebacterium_mustelae;	3.32991e-07	1.76202e-06	1.03597e-06	5.38307e-06	0.522971	0.469552	-2.92138e-06	1.51542e-06
k__Bacteria;p__Firmicutes;c__Erysipelotrichia;o__Erysipelotrichales;f__Erysipelotrichaceae;g__Allobaculum;s__Allobaculum_stercoricanis;	9.98973e-07	5.28607e-06	0	0	0.326189	0.364051	-1.05075e-06	3.0487e-06
k__Bacteria;p__Proteobacteria;c__Alphaproteobacteria;o__unidentified_Alphaproteobacteria;f__unidentified_Alphaproteobacteria;g__Dongia;s__Dongia_sp_URHE0060;	9.98973e-07	5.28607e-06	0	0	0.326189	0.364051	-1.05075e-06	3.0487e-06
k__Bacteria;p__Proteobacteria;c__Alphaproteobacteria;o__Sphingomonadales;f__Sphingomonadaceae;g__Sphingomonas;s__Sphingomonas_aerolata;	9.98973e-07	5.28607e-06	0	0	0.326189	0.364051	-1.05075e-06	3.0487e-06
k__Bacteria;p__Firmicutes;c__Bacilli;o__Lactobacillales;f__Lactobacillaceae;g__Lactobacillus;s__Lactobacillus_iners;	9.98973e-07	5.28607e-06	1.03597e-06	5.38307e-06	0.979587	0.645875	-2.9238e-06	2.8498e-06
k__Bacteria;p__Proteobacteria;c__Gammaproteobacteria;o__unidentified_Gammaproteobacteria;f__unidentified_Gammaproteobacteria;g__unidentified_Gammaproteobacteria;s__beta_proteobacterium_WWH154;	0	0	1.3813e-06	5.6084e-06	0.21193	0.364051	-3.5999e-06	8.37312e-07
k__Bacteria;p__Firmicutes;c__Clostridia;o__Clostridiales;f__Ruminococcaceae;g__Ruminiclostridium;s__[Clostridium]_leptum;	0	0	1.03597e-06	5.38307e-06	0.326527	0.364051	-3.16544e-06	1.0935e-06
k__Bacteria;p__Firmicutes;c__Erysipelotrichia;o__Erysipelotrichales;f__Erysipelotrichaceae;g__Faecalicoccus;s__Clostridiales_bacterium_41-2a;	6.65982e-07	3.52405e-06	1.3813e-06	5.6084e-06	0.575645	0.505658	-3.27218e-06	1.84155e-06
k__Bacteria;p__Firmicutes;c__Clostridia;o__Clostridiales;f__Lachnospiraceae;g__Cellulosilyticum;s__Cellulosilyticum_lentocellum;	1.99795e-06	5.87341e-06	0	0	0.0830449	0.364051	-2.79524e-07	4.27542e-06
k__Bacteria;p__Actinobacteria;c__Coriobacteriia;o__Coriobacteriales;f__Atopobiaceae;g__Olsenella;s__Olsenella_umbonata;	1.66496e-06	5.70457e-06	0	0	0.134134	0.364051	-5.47046e-07	3.87696e-06
k__Bacteria;p__Actinobacteria;c__unidentified_Actinobacteria;o__Actinomycetales;f__Actinomycetaceae;g__Actinomyces;s__Actinomyces_europaeus;	9.98973e-07	3.88119e-06	2.07194e-06	6.50781e-06	0.463846	0.435747	-4.00177e-06	1.85582e-06
k__Bacteria;p__Bacteroidetes;c__Bacteroidia;o__Bacteroidales;f__Porphyromonadaceae;g__Porphyromonas;s__Porphyromonas_gulae;	3.32991e-07	1.76202e-06	1.03597e-06	5.38307e-06	0.522971	0.469552	-2.92138e-06	1.51542e-06
k__Bacteria;p__Verrucomicrobia;c__Verrucomicrobiae;o__unidentified_Verrucomicrobiae;f__unidentified_Verrucomicrobiae;g__unidentified_Verrucomicrobiae;s__bacterium_Ellin5102;	9.98973e-07	5.28607e-06	6.90648e-07	2.48832e-06	0.782251	0.58938	-1.93299e-06	2.54964e-06
k__Bacteria;p__Firmicutes;c__Clostridia;o__Clostridiales;f__Ruminococcaceae;g__Faecalibacterium;s__Faecalibacterium_sp_canine_oral_taxon_147;	0	0	1.72662e-06	6.35376e-06	0.169795	0.364051	-4.24008e-06	7.86844e-07
k__Bacteria;p__unidentified_Bacteria;c__unidentified_Bacteria;o__unidentified_Bacteria;f__unidentified_Bacteria;g__unidentified_Bacteria;s__Candidatus_Saccharibacteria_bacterium_UB2523;	9.98973e-07	5.28607e-06	0	0	0.326189	0.364051	-1.05075e-06	3.0487e-06
k__Bacteria;p__Proteobacteria;c__Gammaproteobacteria;o__unidentified_Gammaproteobacteria;f__Burkholderiaceae;g__Acidovorax;s__Acidovorax_defluvii;	2.33094e-06	6.53156e-06	3.45324e-07	1.79436e-06	0.131433	0.364051	-6.27861e-07	4.59909e-06
k__Bacteria;p__Proteobacteria;c__Alphaproteobacteria;o__Rhizobiales;f__Xanthobacteraceae;g__Variibacter;s__Variibacter_gotjawalensis;	0	0	1.3813e-06	5.6084e-06	0.21193	0.364051	-3.5999e-06	8.37312e-07
k__Bacteria;p__Proteobacteria;c__Gammaproteobacteria;o__Aeromonadales;f__Aeromonadaceae;g__Aeromonas;s__Aeromonas_sp_THG-FG12;	9.98973e-07	5.28607e-06	0	0	0.326189	0.364051	-1.05075e-06	3.0487e-06
k__Bacteria;p__Firmicutes;c__Bacilli;o__Lactobacillales;f__Lactobacillaceae;g__Lactobacillus;s__Lactobacillus_aviarius;	1.66496e-06	5.70457e-06	2.41727e-06	6.63968e-06	0.654614	0.545883	-4.10832e-06	2.6037e-06
k__Bacteria;p__Firmicutes;c__Bacilli;o__Bacillales;f__Bacillaceae;g__Bacillus;s__Bacillus_aryabhattai;	1.99795e-06	6.39815e-06	1.72662e-06	5.19577e-06	0.863387	0.617916	-2.87785e-06	3.42051e-06
k__Bacteria;p__Actinobacteria;c__unidentified_Actinobacteria;o__Micrococcales;f__Microbacteriaceae;g__Leucobacter;s__Leucobacter_komagatae;	2.99692e-06	7.20142e-06	2.07194e-06	6.50781e-06	0.619073	0.531915	-2.78505e-06	4.635e-06
k__Bacteria;p__Proteobacteria;c__Gammaproteobacteria;o__Pseudomonadales;f__Moraxellaceae;g__Enhydrobacter;s__Moraxella_osloensis;	3.32991e-06	8.11013e-06	0	0	0.0387566	0.357468	1.85131e-07	6.47469e-06
k__Bacteria;p__Fusobacteria;c__Fusobacteriia;o__Fusobacteriales;f__Leptotrichiaceae;g__Leptotrichia;s__Leptotrichia_hofstadii;	9.98973e-07	5.28607e-06	0	0	0.326189	0.364051	-1.05075e-06	3.0487e-06
k__Bacteria;p__Bacteroidetes;c__Bacteroidia;o__Sphingobacteriales;f__unidentified_Sphingobacteriales;g__unidentified_Sphingobacteriales;s__bacterium_enrichment_culture_clone_auto79_4W;	9.98973e-07	5.28607e-06	0	0	0.326189	0.364051	-1.05075e-06	3.0487e-06
k__Bacteria;p__Firmicutes;c__Clostridia;o__Clostridiales;f__Ruminococcaceae;g__unidentified_Ruminococcaceae;s__Clostridiales_bacterium_canine_oral_taxon_100;	0	0	1.03597e-06	5.38307e-06	0.326527	0.364051	-3.16544e-06	1.0935e-06
k__Bacteria;p__Verrucomicrobia;c__Verrucomicrobiae;o__Chthoniobacterales;f__Chthoniobacteraceae;g__Chthoniobacter;s__Verrucomicrobia_bacterium_SCGC_AG-212-E04;	9.98973e-07	5.28607e-06	0	0	0.326189	0.364051	-1.05075e-06	3.0487e-06
k__Bacteria;p__Actinobacteria;c__Nitriliruptoria;o__Euzebyales;f__Euzebyaceae;g__unidentified_Euzebyaceae;s__Actinobacteria_bacterium_canine_oral_taxon_406;	1.99795e-06	6.39815e-06	6.90648e-07	3.58871e-06	0.353093	0.379089	-1.50136e-06	4.11595e-06
k__Bacteria;p__Fusobacteria;c__Fusobacteriia;o__Fusobacteriales;f__Fusobacteriaceae;g__Fusobacterium;s__Fusobacterium_sp_B57-13;	2.33094e-06	6.01845e-06	3.45324e-07	1.79436e-06	0.104601	0.364051	-4.35805e-07	4.40703e-06
k__Bacteria;p__unidentified_Bacteria;c__unidentified_Bacteria;o__unidentified_Bacteria;f__unidentified_Bacteria;g__unidentified_Bacteria;s__TM7_phylum_sp_canine_oral_taxon_305;	1.99795e-06	7.33589e-06	1.3813e-06	4.97665e-06	0.716014	0.554542	-2.77194e-06	4.00524e-06
k__Bacteria;p__Proteobacteria;c__Alphaproteobacteria;o__Rhizobiales;f__Rhizobiaceae;g__unidentified_Rhizobiaceae;s__Rhizobium_qilianshanense;	9.98973e-07	5.28607e-06	3.45324e-07	1.79436e-06	0.540504	0.481036	-1.49594e-06	2.80324e-06
k__Bacteria;p__Proteobacteria;c__Alphaproteobacteria;o__Rhizobiales;f__Rhizobiaceae;g__Aureimonas;s__Aureimonas_altamirensis;	2.66393e-06	7.96708e-06	3.45324e-07	1.79436e-06	0.143873	0.364051	-8.36911e-07	5.47412e-06
k__Bacteria;p__Firmicutes;c__Clostridia;o__Clostridiales;f__unidentified_Clostridiales;g__unidentified_Clostridiales;s__Eubacterium_sp_AB3007;	6.65982e-07	3.52405e-06	0	0	0.326189	0.364051	-7.005e-07	2.03246e-06
k__Bacteria;p__Bacteroidetes;c__Bacteroidia;o__Bacteroidales;f__Bacteroidaceae;g__Bacteroides;s__Bacteroides_pyogenes;	3.32991e-07	1.76202e-06	6.90648e-07	3.58871e-06	0.643575	0.543703	-1.91045e-06	1.19514e-06
k__Bacteria;p__Gemmatimonadetes;c__unidentified_Gemmatimonadetes;o__Gemmatimonadales;f__Gemmatimonadaceae;g__unidentified_Gemmatimonadaceae;s__Gemmatimonadetes_bacterium_WY71;	6.65982e-07	3.52405e-06	0	0	0.326189	0.364051	-7.005e-07	2.03246e-06
k__Bacteria;p__Actinobacteria;c__unidentified_Actinobacteria;o__Micrococcales;f__Micrococcaceae;g__Micrococcus;s__Micrococcus_luteus;	1.33196e-06	3.3225e-06	1.3813e-06	4.97665e-06	0.965831	0.645875	-2.35576e-06	2.2571e-06
k__Bacteria;p__Firmicutes;c__Clostridia;o__Clostridiales;f__unidentified_Clostridiales;g__Peptoniphilus;s__Peptoniphilus_methioninivorax;	3.32991e-07	1.76202e-06	1.03597e-06	3.95009e-06	0.402621	0.411369	-2.38669e-06	9.80732e-07
k__Bacteria;p__Bacteroidetes;c__Ignavibacteria;o__unidentified_Ignavibacteria;f__unidentified_Ignavibacteria;g__unidentified_Ignavibacteria;s__Ignavibacteriales_bacterium_UTCHB1;	6.65982e-07	3.52405e-06	6.90648e-07	3.58871e-06	0.979587	0.645875	-1.9492e-06	1.89987e-06
k__Bacteria;p__Firmicutes;c__Clostridia;o__Clostridiales;f__unidentified_Clostridiales;g__Mogibacterium;s__Mobilibacterium_massiliense;	6.65982e-07	3.52405e-06	1.03597e-06	3.95009e-06	0.715789	0.554542	-2.39818e-06	1.6582e-06
k__Bacteria;p__Firmicutes;c__Bacilli;o__Bacillales;f__Paenibacillaceae;g__Paenibacillus;s__Paenibacillus_pectinilyticus;	0	0	6.90648e-07	3.58871e-06	0.326527	0.364051	-2.1103e-06	7.28999e-07
k__Bacteria;p__Actinobacteria;c__Coriobacteriia;o__Coriobacteriales;f__Eggerthellaceae;g__Slackia;s__Slackia_faecicanis;	6.65982e-07	3.52405e-06	0	0	0.326189	0.364051	-7.005e-07	2.03246e-06
k__Bacteria;p__Proteobacteria;c__Alphaproteobacteria;o__Rhizobiales;f__Rhizobiaceae;g__Aquamicrobium;s__Aquamicrobium_defluvii;	0	0	6.90648e-07	3.58871e-06	0.326527	0.364051	-2.1103e-06	7.28999e-07
k__Bacteria;p__Firmicutes;c__Clostridia;o__Clostridiales;f__Ruminococcaceae;g__unidentified_Ruminococcaceae;s__rumen_bacterium_R-21;	6.65982e-07	3.52405e-06	0	0	0.326189	0.364051	-7.005e-07	2.03246e-06
k__Bacteria;p__Firmicutes;c__Clostridia;o__Clostridiales;f__unidentified_Clostridiales;g__Murdochiella;s__Murdochiella_sp_Marseille-P2341;	0	0	6.90648e-07	3.58871e-06	0.326527	0.364051	-2.1103e-06	7.28999e-07
k__Bacteria;p__Proteobacteria;c__Gammaproteobacteria;o__unidentified_Gammaproteobacteria;f__Burkholderiaceae;g__Parasutterella;s__Parasutterella_secunda;	6.65982e-07	3.52405e-06	0	0	0.326189	0.364051	-7.005e-07	2.03246e-06
k__Bacteria;p__Bacteroidetes;c__Bacteroidia;o__Bacteroidales;f__Prevotellaceae;g__unidentified_Prevotellaceae;s__Prevotella_ruminicola;	0	0	1.03597e-06	3.95009e-06	0.184643	0.364051	-2.59858e-06	5.26632e-07
k__Bacteria;p__Proteobacteria;c__Alphaproteobacteria;o__Rhodobacterales;f__Rhodobacteraceae;g__Paracoccus;s__Paracoccus_carotinifaciens;	3.32991e-07	1.76202e-06	1.03597e-06	3.95009e-06	0.402621	0.411369	-2.38669e-06	9.80732e-07
k__Bacteria;p__Actinobacteria;c__Acidimicrobiia;o__unidentified_Acidimicrobiia;f__unidentified_Acidimicrobiia;g__unidentified_Acidimicrobiia;s__actinobacterium_BGR_88;	6.65982e-07	3.52405e-06	0	0	0.326189	0.364051	-7.005e-07	2.03246e-06
k__Bacteria;p__Proteobacteria;c__Gammaproteobacteria;o__Xanthomonadales;f__Xanthomonadaceae;g__Pseudoxanthomonas;s__Pseudoxanthomonas_mexicana;	6.65982e-07	3.52405e-06	0	0	0.326189	0.364051	-7.005e-07	2.03246e-06
k__Bacteria;p__Actinobacteria;c__Acidimicrobiia;o__unidentified_Acidimicrobiia;f__unidentified_Acidimicrobiia;g__unidentified_Acidimicrobiia;s__bacterium_enrichment_culture_clone_auto73_4W;	6.65982e-07	3.52405e-06	0	0	0.326189	0.364051	-7.005e-07	2.03246e-06
k__Bacteria;p__Firmicutes;c__Clostridia;o__Clostridiales;f__unidentified_Clostridiales;g__Anaerococcus;s__Anaerococcus_vaginalis;	0	0	6.90648e-07	3.58871e-06	0.326527	0.364051	-2.1103e-06	7.28999e-07
k__Bacteria;p__Fibrobacteres;c__Fibrobacteria;o__Fibrobacterales;f__Fibrobacteraceae;g__unidentified_Fibrobacteraceae;s__bacterium_enrichment_culture_clone_auto5_4W;	6.65982e-07	3.52405e-06	0	0	0.326189	0.364051	-7.005e-07	2.03246e-06
k__Bacteria;p__Synergistetes;c__Synergistia;o__Synergistales;f__Synergistaceae;g__Pyramidobacter;s__Pyramidobacter_piscolens;	6.65982e-07	2.4453e-06	6.90648e-07	3.58871e-06	0.97645	0.645875	-1.69769e-06	1.64835e-06
k__Bacteria;p__Firmicutes;c__Clostridia;o__Clostridiales;f__Lachnospiraceae;g__unidentified_Lachnospiraceae;s__intestinal_bacterium_CG19-1;	9.98973e-07	3.88119e-06	0	0	0.184463	0.364051	-5.05997e-07	2.50394e-06
k__Bacteria;p__Proteobacteria;c__Deltaproteobacteria;o__Desulfuromonadales;f__Geobacteraceae;g__Geobacter;s__Geobacter_sp_M18;	6.65982e-07	3.52405e-06	0	0	0.326189	0.364051	-7.005e-07	2.03246e-06
k__Bacteria;p__Firmicutes;c__Bacilli;o__Lactobacillales;f__Aerococcaceae;g__Aerococcus;s__Aerococcus_viridans;	6.65982e-07	3.52405e-06	3.45324e-07	1.79436e-06	0.671329	0.545883	-1.19502e-06	1.83633e-06
k__Bacteria;p__Firmicutes;c__Bacilli;o__Lactobacillales;f__Lactobacillaceae;g__Lactobacillus;s__Lactobacillus_saerimneri;	6.65982e-07	3.52405e-06	1.03597e-06	3.95009e-06	0.715789	0.554542	-2.39818e-06	1.6582e-06
k__Bacteria;p__Proteobacteria;c__Gammaproteobacteria;o__Alteromonadales;f__Idiomarinaceae;g__Aliidiomarina;s__Aliidiomarina_sp;	0	0	6.90648e-07	3.58871e-06	0.326527	0.364051	-2.1103e-06	7.28999e-07
k__Bacteria;p__Bacteroidetes;c__Bacteroidia;o__Bacteroidales;f__Porphyromonadaceae;g__Porphyromonas;s__Porphyromonas_sp_canine_oral_taxon_361;	0	0	2.07194e-06	5.97198e-06	0.0830274	0.364051	-4.43438e-06	2.90492e-07
k__Bacteria;p__Acidobacteria;c__unidentified_Acidobacteria;o__unidentified_Acidobacteria;f__unidentified_Acidobacteria;g__unidentified_Acidobacteria;s__Acidobacteria_bacterium_CB_286306;	6.65982e-07	3.52405e-06	6.90648e-07	2.48832e-06	0.976134	0.645875	-1.67339e-06	1.62406e-06
k__Bacteria;p__Proteobacteria;c__Alphaproteobacteria;o__Rhizobiales;f__unidentified_Rhizobiales;g__Devosia;s__Devosia_riboflavina;	6.65982e-07	3.52405e-06	0	0	0.326189	0.364051	-7.005e-07	2.03246e-06
k__Bacteria;p__Bacteroidetes;c__Bacteroidia;o__Bacteroidales;f__Bacteroidaceae;g__Bacteroides;s__Bacteroides_gallinaceum;	6.65982e-07	3.52405e-06	0	0	0.326189	0.364051	-7.005e-07	2.03246e-06
k__Bacteria;p__Bacteroidetes;c__Bacteroidia;o__Bacteroidales;f__Marinifilaceae;g__Sanguibacteroides;s__Sanguibacteroides_justesenii;	6.65982e-07	3.52405e-06	0	0	0.326189	0.364051	-7.005e-07	2.03246e-06
k__Bacteria;p__Firmicutes;c__Bacilli;o__Lactobacillales;f__Lactobacillaceae;g__Pediococcus;s__Pediococcus_pentosaceus;	9.98973e-07	3.88119e-06	2.07194e-06	5.97198e-06	0.435478	0.422799	-3.82005e-06	1.67411e-06
k__Bacteria;p__Firmicutes;c__Clostridia;o__Clostridiales;f__Lachnospiraceae;g__unidentified_Lachnospiraceae;s__Tyzzerella_sp_Marseille-P3062;	6.65982e-07	3.52405e-06	0	0	0.326189	0.364051	-7.005e-07	2.03246e-06
k__Bacteria;p__Firmicutes;c__Clostridia;o__Clostridiales;f__Lachnospiraceae;g__Lachnoclostridium;s__Eubacterium_sp_Marseille-P3202;	1.66496e-06	4.43433e-06	1.72662e-06	5.19577e-06	0.962486	0.645875	-2.68076e-06	2.55743e-06
k__Bacteria;p__Proteobacteria;c__Gammaproteobacteria;o__Oceanospirillales;f__Halomonadaceae;g__Halomonas;s__Halomonas_ventosae;	9.98973e-07	3.88119e-06	1.3813e-06	4.25205e-06	0.729309	0.559746	-2.58731e-06	1.82266e-06
k__Bacteria;p__Firmicutes;c__Clostridia;o__Clostridiales;f__Lachnospiraceae;g__unidentified_Lachnospiraceae;s__bacterium_FE2018;	9.98973e-07	3.88119e-06	3.45324e-07	1.79436e-06	0.425057	0.416669	-9.87052e-07	2.29435e-06
k__Bacteria;p__Firmicutes;c__Clostridia;o__Clostridiales;f__unidentified_Clostridiales;g__Mogibacterium;s__Mogibacterium_pumilum;	6.65982e-07	3.52405e-06	0	0	0.326189	0.364051	-7.005e-07	2.03246e-06
k__Bacteria;p__Firmicutes;c__Clostridia;o__Clostridiales;f__Christensenellaceae;g__unidentified_Christensenellaceae;s__Clostridiales_bacterium_canine_oral_taxon_038;	0	0	3.45324e-07	1.79436e-06	0.326527	0.364051	-1.05515e-06	3.645e-07
k__Bacteria;p__Firmicutes;c__Clostridia;o__Clostridiales;f__Lachnospiraceae;g__unidentified_Lachnospiraceae;s__Lachnoclostridium_phytofermentans;	3.32991e-07	1.76202e-06	3.45324e-07	1.79436e-06	0.979587	0.645875	-9.74599e-07	9.49933e-07
k__Bacteria;p__Bacteroidetes;c__Bacteroidia;o__Bacteroidales;f__Prevotellaceae;g__unidentified_Prevotellaceae;s__Prevotella_corporis;	3.32991e-07	1.76202e-06	3.45324e-07	1.79436e-06	0.979587	0.645875	-9.74599e-07	9.49933e-07
k__Bacteria;p__Bacteroidetes;c__Bacteroidia;o__Bacteroidales;f__Prevotellaceae;g__Prevotella;s__Prevotella_oulorum;	3.32991e-07	1.76202e-06	3.45324e-07	1.79436e-06	0.979587	0.645875	-9.74599e-07	9.49933e-07
k__Bacteria;p__Firmicutes;c__Clostridia;o__Clostridiales;f__Lachnospiraceae;g__unidentified_Lachnospiraceae;s__Clostridiales_bacterium_CHKCI001;	0	0	3.45324e-07	1.79436e-06	0.326527	0.364051	-1.05515e-06	3.645e-07
k__Bacteria;p__Firmicutes;c__Bacilli;o__Lactobacillales;f__Lactobacillaceae;g__Lactobacillus;s__Lactobacillus_backii;	0	0	3.45324e-07	1.79436e-06	0.326527	0.364051	-1.05515e-06	3.645e-07
k__Bacteria;p__Bacteroidetes;c__Bacteroidia;o__Bacteroidales;f__Prevotellaceae;g__Prevotella;s__Prevotella_disiens;	0	0	6.90648e-07	2.48832e-06	0.161179	0.364051	-1.675e-06	2.937e-07
k__Bacteria;p__Firmicutes;c__Clostridia;o__Clostridiales;f__Lachnospiraceae;g__Oribacterium;s__Oribacterium_sp_CM12;	0	0	3.45324e-07	1.79436e-06	0.326527	0.364051	-1.05515e-06	3.645e-07
k__Bacteria;p__Tenericutes;c__Mollicutes;o__unidentified_Mollicutes;f__unidentified_Mollicutes;g__unidentified_Mollicutes;s__Acholeplasmatales_bacterium_canine_oral_taxon_316;	0	0	6.90648e-07	2.48832e-06	0.161179	0.364051	-1.675e-06	2.937e-07
k__Bacteria;p__Bacteroidetes;c__Bacteroidia;o__Sphingobacteriales;f__Sphingobacteriaceae;g__Sphingobacterium;s__Sphingobacterium_multivorum;	3.32991e-07	1.76202e-06	0	0	0.326189	0.364051	-3.5025e-07	1.01623e-06
k__Bacteria;p__Firmicutes;c__Bacilli;o__Lactobacillales;f__Leuconostocaceae;g__Weissella;s__Weissella_viridescens;	6.65982e-07	2.4453e-06	0	0	0.161039	0.364051	-2.82205e-07	1.61417e-06
k__Bacteria;p__Proteobacteria;c__Gammaproteobacteria;o__Xanthomonadales;f__Xanthomonadaceae;g__Luteimonas;s__Xanthomonadaceae_bacterium_NML_03-0222;	0	0	3.45324e-07	1.79436e-06	0.326527	0.364051	-1.05515e-06	3.645e-07
k__Bacteria;p__Firmicutes;c__Negativicutes;o__Selenomonadales;f__Veillonellaceae;g__Selenomonas;s__Selenomonas_bovis;	0	0	3.45324e-07	1.79436e-06	0.326527	0.364051	-1.05515e-06	3.645e-07
k__Bacteria;p__Firmicutes;c__Clostridia;o__Clostridiales;f__unidentified_Clostridiales;g__unidentified_Clostridiales;s__Clostridium_sporogenes;	3.32991e-07	1.76202e-06	0	0	0.326189	0.364051	-3.5025e-07	1.01623e-06
k__Bacteria;p__Actinobacteria;c__unidentified_Actinobacteria;o__Micrococcales;f__Brevibacteriaceae;g__Brevibacterium;s__Brevibacterium_epidermidis;	3.32991e-07	1.76202e-06	0	0	0.326189	0.364051	-3.5025e-07	1.01623e-06
k__Bacteria;p__Actinobacteria;c__unidentified_Actinobacteria;o__Propionibacteriales;f__Propionibacteriaceae;g__Tessaracoccus;s__Propionibacterium_sp_canine_oral_taxon_324;	6.65982e-07	2.4453e-06	3.45324e-07	1.79436e-06	0.580822	0.508007	-8.38329e-07	1.47964e-06
k__Bacteria;p__Actinobacteria;c__unidentified_Actinobacteria;o__Corynebacteriales;f__Nocardiaceae;g__Rhodococcus;s__Rhodococcus_erythropolis;	3.32991e-07	1.76202e-06	0	0	0.326189	0.364051	-3.5025e-07	1.01623e-06
k__Bacteria;p__Bacteroidetes;c__Bacteroidia;o__Bacteroidales;f__Prevotellaceae;g__Prevotella;s__Prevotella_buccalis;	3.32991e-07	1.76202e-06	0	0	0.326189	0.364051	-3.5025e-07	1.01623e-06
k__Bacteria;p__Actinobacteria;c__unidentified_Actinobacteria;o__Propionibacteriales;f__Nocardioidaceae;g__Nocardioides;s__Nocardioides_simplex;	0	0	3.45324e-07	1.79436e-06	0.326527	0.364051	-1.05515e-06	3.645e-07
k__Bacteria;p__Firmicutes;c__Clostridia;o__Clostridiales;f__Ruminococcaceae;g__unidentified_Ruminococcaceae;s__[Clostridium]_papyrosolvens;	0	0	3.45324e-07	1.79436e-06	0.326527	0.364051	-1.05515e-06	3.645e-07
Others	0.578248	0.131589	0.721318	0.124996	0.00012715	0.00645015	-0.212468	-0.0736738
